# Supplementary material for: The aged hematopoietic system promotes hippocampal‐dependent cognitive decline
Source: Aging Cell. 2020 Jul 21;19(8):e13192. doi: 10.1111/acel.13192 (PMC7431826; doi:10.1111/acel.13192)
Supplement: Supplementary file 3 — Supplementary Material [file ACEL-19-e13192-s003.xlsx]

## Sheet: Sheet1
														Het 1	Het 2	Het 3	Het 4	Het 5	Het 6	Iso 1	Iso 2	Iso 3	Iso 4	Iso 5	Iso 6	Iso 7	Iso 8
UniProt Accesion	Protein names	Gene names	Peptides	Razor + unique peptides	Unique peptides	Sequence coverage [%]	Unique + razor sequence coverage [%]	Unique sequence coverage [%]	Mol. weight [kDa]	Q-value	Score	Intensity	MS/MS count	LFQ intensity 33202	LFQ intensity 33203	LFQ intensity 33205	LFQ intensity 33207	LFQ intensity 33208	LFQ intensity 33209	LFQ intensity 33210	LFQ intensity 33211	LFQ intensity 33212	LFQ intensity 33213	LFQ intensity 33214	LFQ intensity 33215	LFQ intensity 33216	LFQ intensity 33217	T-Test p-value	Average Expt LFQ Intensity	Average Ctrl LFQ Intensity	Fold Change
Q9ES30	Complement C1q tumor necrosis factor-related protein 3	C1qtnf3	2	2	2	8.1	8.1	8.1	26.828	0.0024331	5.6701	259350000	20	0	0	0	0	0	0	11836000	39158000	22577000	21834000	14153000	18679000	19721000	0	0.00163486	0	18494750	0
P01837	Ig kappa chain C region		4	4	4	49.1	49.1	49.1	11.778	0	94.26	795850000	72	45357000	134780000	82211000	76958000	80881000	61407000	0	94135000	0	0	0	0	0	0	0.00189584	8.02657e+07	11766875	6.82132
P02088	Hemoglobin subunit beta-1	Hbb-b1	13	13	7	70.7	70.7	52.4	15.84	0	323.31	1081600000000	2993	128010000000	72178000000	114390000000	60936000000	48727000000	56252000000	50333000000	32956000000	62019000000	52129000000	15806000000	22525000000	36161000000	46810000000	0.0102153	8.00822e+10	39842375000	2.00997
P17742	Peptidyl-prolyl cis-trans isomerase A;Peptidyl-prolyl cis-trans isomerase A, N-terminally processed	Ppia	9	9	9	55.5	55.5	55.5	17.971	0	159.75	2694500000	122	259830000	199600000	251120000	142390000	191910000	146470000	174860000	95915000	146800000	80549000	121490000	122940000	148850000	181220000	0.0150728	1.98553e+08	134078000	1.48088
Q8CG14	Complement C1s-A subcomponent;Complement C1s-A subcomponent heavy chain;Complement C1s-A subcomponent light chain	C1sa	31	31	20	48	48	32.3	76.857	0	323.31	64736000000	1277	3145600000	3277600000	4234900000	3410800000	3640700000	3354900000	4602000000	4618000000	3628900000	3999400000	3612700000	3908700000	4792800000	4074500000	0.0174237	3510750000	4154625000	0.845022
Q91X17	Uromodulin;Uromodulin, secreted form	Umod	8	8	8	14.8	14.8	14.8	70.844	0	10.913	680400000	45	103660000	67924000	0	62860000	44085000	65223000	49142000	0	0	0	0	46291000	32532000	0	0.0181126	57292000	15995625	3.58173
Q08879	Fibulin-1	Fbln1	22	22	16	32.6	32.6	24.1	78.032	0	318.64	12829000000	612	897790000	839240000	861240000	832390000	809070000	814660000	751880000	841240000	682800000	848440000	782610000	697410000	557000000	671970000	0.0188354	8.42398e+08	729168750	1.15529
P99026	Proteasome subunit beta type-4	Psmb4	7	7	7	41.3	41.3	41.3	29.116	0	34.425	1040500000	61	62398000	0	60048000	0	34383000	0	159170000	96781000	0	48108000	108230000	99639000	82079000	81232000	0.0203813	2.61382e+07	84404875	0.309676
P26262	Plasma kallikrein;Plasma kallikrein heavy chain;Plasma kallikrein light chain	Klkb1	35	35	34	52.2	52.2	51.1	71.382	0	323.31	353920000000	2016	21706000000	25333000000	23880000000	21939000000	22689000000	21963000000	19729000000	21705000000	22040000000	20835000000	21367000000	20728000000	21598000000	22413000000	0.0208286	2.29183e+10	21301875000	1.07588
Q03734	Serine protease inhibitor A3M	Serpina3m	21	10	9	48.3	26.3	26.3	47.064	0	169.04	18469000000	534	596270000	954040000	976490000	984540000	827310000	1084200000	1045000000	945890000	1125100000	1551000000	1312300000	1625700000	1064200000	1085800000	0.0214994	9.03808e+08	1219373750	0.741207
O35955	Proteasome subunit beta type-10	Psmb10	2	2	2	8.8	8.8	8.8	29.063	0.0043103	3.8075	314430000	39	0	0	14921000	0	24171000	0	26024000	25007000	21460000	25332000	0	19691000	22242000	18852000	0.0217955	6.51533e+06	19826000	0.328626
P32261	Antithrombin-III	Serpinc1	37	37	37	64.5	64.5	64.5	52.003	0	323.31	926660000000	6369	66319000000	59739000000	58889000000	53604000000	51199000000	48032000000	47079000000	44965000000	56032000000	53067000000	46651000000	52988000000	45386000000	40460000000	0.0267494	56297000000	48328500000	1.16488
P13595	Neural cell adhesion molecule 1	Ncam1	13	13	13	15.7	15.7	15.7	119.43	0	66.119	3458600000	259	267620000	242530000	220720000	219220000	236800000	200860000	210000000	217440000	194560000	221820000	147180000	226500000	147530000	158200000	0.0268764	2.31292e+08	190403750	1.21474
Q9ET66	Peptidase inhibitor 16	Pi16	6	6	6	16.8	16.8	16.8	52.664	0	88.698	8358800000	321	551590000	382630000	511890000	519920000	493870000	602450000	387640000	432330000	474590000	315400000	330720000	463510000	468390000	470680000	0.0283888	5.10392e+08	417907500	1.2213
Q8R242	Di-N-acetylchitobiase	Ctbs	11	11	11	41.8	41.8	41.8	41.295	0	29.452	2618500000	127	171430000	172610000	168770000	154830000	194220000	110280000	114690000	114560000	90049000	107250000	117440000	169190000	126890000	161900000	0.0296181	1.62023e+08	125246125	1.29364
Q91WP0	Mannan-binding lectin serine protease 2;Mannan-binding lectin serine protease 2 A chain;Mannan-binding lectin serine protease 2 B chain	Masp2	23	23	23	35	35	35	75.516	0	323.31	29103000000	865	2100000000	2373600000	2073100000	1814700000	1754900000	1962700000	1556900000	1629800000	2046200000	2055100000	1552900000	1700400000	1663200000	1657400000	0.0303705	2.01317e+09	1732737500	1.16184
Q11136	Xaa-Pro dipeptidase	Pepd	6	6	6	14.4	14.4	14.4	55.028	0	6.4382	296530000	35	31411000	62493000	58663000	0	0	0	0	0	0	0	0	0	0	0	0.0309359	2.54278e+07	0	#DIV/0!
Q921I1	Serotransferrin	Tf	91	91	87	77.9	77.9	75.9	76.723	0	323.31	16783000000000	23271	1150800000000	1048900000000	1031400000000	944080000000	1018400000000	983140000000	886230000000	1024700000000	1018900000000	1026800000000	884810000000	924430000000	913590000000	840990000000	0.0403591	1.02945e+12	940056250000	1.0951
Q93092	Transaldolase	Taldo1	5	5	5	17.8	17.8	17.8	37.387	0	8.6747	208280000	34	0	0	54511000	26345000	0	24718000	0	0	0	0	0	0	0	0	0.040576	1.75957e+07	0	#DIV/0!
Q8BH35	Complement component C8 beta chain	C8b	39	39	39	59.1	59.1	59.1	66.229	0	323.31	161370000000	2271	11984000000	11980000000	9551800000	9404200000	10180000000	11313000000	8709400000	9815900000	8130500000	9952900000	10326000000	8799200000	9819300000	10521000000	0.042729	10735500000	9509275000	1.12895
Q3SXB8	Collectin-11	Colec11	2	2	2	10.3	10.3	10.3	28.989	0	20	240840000	62	9548400	13066000	22529000	25681000	23726000	19360000	0	0	22004000	17164000	10225000	19231000	0	0	0.042824	1.89851e+07	8578000	2.21323
Q9JJ59	ATP-binding cassette sub-family B member 9	Abcb9	1	1	1	0.9	0.9	0.9	83.962	0	12.325	87090000000	138	0	0	4579100000	4525800000	0	5628700000	6539300000	8442200000	3877200000	5494600000	4076000000	7027400000	3024000000	3553300000	0.0432519	2455600000	5254250000	0.467355
Q9CZT5	Vasorin	Vasn	6	6	6	11	11	11	72.26	0	23.095	449700000	55	39499000	32483000	32091000	26821000	30490000	32745000	30661000	30929000	25349000	28367000	24649000	30816000	29407000	28635000	0.0538288	3.23548e+07	28601625	1.13122
P51437	Cathelin-related antimicrobial peptide	Camp	2	2	2	19.8	19.8	19.8	19.453	0	35.646	381480000	57	0	0	0	0	0	25594000	25139000	51740000	52931000	53567000	33958000	0	0	0	0.0549623	4.26567e+06	27166875	0.157017
P97290	Plasma protease C1 inhibitor	Serping1	27	27	27	44.4	44.4	44.4	55.584	0	323.31	153070000000	2025	11254000000	9350100000	10173000000	10340000000	10758000000	11059000000	6824300000	6851000000	10355000000	10477000000	10686000000	8457600000	7860000000	10167000000	0.0562568	1.0489e+10	8959737500	1.17068
P20918	Plasminogen;Plasmin heavy chain A;Activation peptide;Angiostatin;Plasmin heavy chain A, short form;Plasmin light chain B	Plg	84	84	76	82.6	82.6	78.3	90.807	0	323.31	1343600000000	8437	84232000000	89313000000	79196000000	93534000000	89316000000	93776000000	80738000000	74866000000	79269000000	80737000000	78538000000	87732000000	84463000000	91106000000	0.0615994	8.82278e+10	82181125000	1.07358
O89020	Afamin	Afm	39	39	39	55.4	55.4	55.4	69.378	0	323.31	525390000000	2715	29651000000	35841000000	37706000000	33535000000	32770000000	36462000000	30897000000	32756000000	35104000000	33618000000	29356000000	32343000000	28513000000	28985000000	0.0654993	34327500000	31446500000	1.09162
Q9R1P0	Proteasome subunit alpha type-4	Psma4	4	4	4	24.1	24.1	24.1	29.47	0	74.596	892730000	45	113340000	113020000	0	0	0	135330000	71953000	0	0	0	0	0	0	0	0.0668974	6.02817e+07	8994125	6.70234
O54819	Tissue factor pathway inhibitor	Tfpi	3	3	3	13.7	13.7	13.7	34.986	0	10.702	1290700000	69	0	0	99588000	102520000	108690000	51792000	90713000	111380000	89749000	103290000	98136000	91886000	87151000	98627000	0.0704012	6.04317e+07	96366500	0.627102
Q61129	Complement factor I;Complement factor I heavy chain;Complement factor I light chain	Cfi	35	35	35	60.9	60.9	60.9	67.26	0	323.31	316040000000	2773	19186000000	20823000000	19611000000	19088000000	19768000000	22236000000	19821000000	18680000000	19849000000	19665000000	19589000000	18778000000	18666000000	17673000000	0.0748031	2.01187e+10	19090125000	1.05388
P00920	Carbonic anhydrase 2	Ca2	18	18	18	75.8	75.8	75.8	29.032	0	308.13	44992000000	566	5067800000	3022100000	4579300000	2337200000	2181600000	2371400000	2160900000	2584100000	2560300000	1828700000	1635800000	1562600000	2286200000	3571600000	0.0789741	3259900000	2273775000	1.4337
P01942	Hemoglobin subunit alpha	Hba	10	10	8	71.1	71.1	64.8	15.085	0	323.31	998350000000	2213	95184000000	52496000000	117060000000	44155000000	43917000000	60302000000	50802000000	29029000000	48849000000	28524000000	22364000000	21529000000	64859000000	77322000000	0.0810553	6.88523e+10	42909750000	1.60458
Q03311	Cholinesterase	Bche	13	13	13	21.1	21.1	21.1	68.461	0	236.53	5474900000	296	258740000	323620000	307360000	312920000	313370000	314560000	361810000	322410000	376050000	360530000	435790000	318200000	277200000	314280000	0.0841649	305095000	345783750	0.882329
P63101	14-3-3 protein zeta/delta	Ywhaz	8	8	8	35.5	35.5	35.5	27.771	0	28.057	757590000	79	45550000	58360000	60835000	64242000	56707000	43698000	50306000	0	46438000	45216000	47475000	33141000	0	64197000	0.0862394	5.48987e+07	35846625	1.53149
Q91WP6	Serine protease inhibitor A3N	Serpina3n	25	25	20	51.4	51.4	39.2	46.717	0	323.31	1036200000000	3612	74235000000	67488000000	61023000000	52558000000	54471000000	68718000000	57256000000	51104000000	56868000000	53033000000	64283000000	55106000000	48376000000	62908000000	0.0870714	6.30822e+10	56116750000	1.12412
P11835	Integrin beta-2	Itgb2	8	8	8	15	15	15	85.025	0	31.24	112040000	26	0	17483000	17428000	0	0	0	0	0	0	0	0	0	0	0	0.0888302	5818500	0	#DIV/0!
Q6ZWY8	Thymosin beta-10	Tmsb10	2	2	2	63.6	63.6	63.6	5.0256	0.0024155	5.6351	174770000	26	17110000	0	17452000	0	0	0	0	0	0	0	0	0	0	0	0.0888505	5.76033e+06	0	#DIV/0!
P27931	Interleukin-1 receptor type 2;Interleukin-1 receptor type 2, membrane form;Interleukin-1 receptor type 2, soluble form	Il1r2	6	6	6	20.7	20.7	20.7	45.645	0	10.764	478050000	60	27609000	26945000	0	0	0	0	0	0	0	0	0	0	0	0	0.0888611	9.09233e+06	0	#DIV/0!
P14211	Calreticulin	Calr	5	5	5	13.9	13.9	13.9	47.994	0.0023981	5.5048	149920000	18	31986000	33129000	0	0	0	0	0	0	0	0	0	0	0	0	0.088895	10852500	0	#DIV/0!
P40142	Transketolase	Tkt	7	7	7	16.5	16.5	16.5	67.63	0	11.547	227820000	24	14348000	0	0	0	16674000	0	0	0	0	0	0	0	0	0	0.0900206	5.17033e+06	0	#DIV/0!
P16301	Phosphatidylcholine-sterol acyltransferase	Lcat	10	10	10	23.1	23.1	23.1	49.746	0	323.31	28402000000	517	1383800000	1624800000	1871500000	1848200000	1804300000	1466100000	1797300000	1844700000	1817100000	1964400000	1671700000	2075200000	1747500000	1739800000	0.0912791	1666450000	1832212500	0.909529
Q9Z2W0	Aspartyl aminopeptidase	Dnpep	7	7	7	20.1	20.1	20.1	52.206	0	19.709	441710000	43	0	0	0	33490000	0	0	47061000	31905000	31247000	48981000	0	0	0	29252000	0.0918412	5.58167e+06	23555750	0.236956
B5X0G2	Major urinary protein 17	Mup17	18	2	2	76.7	11.7	11.7	20.638	0	205.22	24785000000	179	2807800000	482890000	1227700000	1777900000	925000000	1734700000	803620000	0	488260000	1074900000	1837400000	553100000	850030000	1142100000	0.0966826	1492665000	843676250	1.76924
P21550	Beta-enolase	Eno3	4	4	2	14.3	14.3	6.9	47.024	0	9.6961	360740000	19	41754000	0	71569000	0	0	0	0	0	0	0	0	0	0	0	0.103428	1.88872e+07	0	#DIV/0!
Q63880;Q8VCU1	Carboxylesterase 3A;Carboxylesterase 3B	Ces3a;Ces3b	8	8	8	17.3	17.3	17.3	63.317	0	14.509	874830000	74	66606000	0	0	76987000	58037000	52147000	73304000	62249000	95300000	61828000	67203000	74689000	35023000	61685000	0.103668	4.22962e+07	66410125	0.636893
Q05793	Basement membrane-specific heparan sulfate proteoglycan core protein;Endorepellin;LG3 peptide	Hspg2	7	7	7	2.6	2.6	2.6	398.29	0	13.958	512230000	68	29329000	50516000	35102000	41510000	46587000	27300000	33593000	28679000	29480000	31838000	30356000	0	37347000	34834000	0.109509	3.83907e+07	28265875	1.3582
Q9D7N9	Adipocyte plasma membrane-associated protein	Apmap	2	2	2	3.4	3.4	3.4	46.434	0.0040404	2.9535	9000200000	42	0	0	0	0	0	0	0	0	1181400000	1656500000	1304300000	0	0	0	0.109705	0	517775000	0
P97298	Pigment epithelium-derived factor	Serpinf1	18	18	18	47.2	47.2	47.2	46.233	0	323.31	30937000000	970	1527200000	1298900000	1776100000	1799300000	1603000000	1911300000	1789800000	1932000000	2299500000	2021700000	1893800000	2032800000	1672200000	1421300000	0.109705	1.65263e+09	1882887500	0.877712
Q9ES89	Exostosin-like 2	Extl2	3	3	3	11.5	11.5	11.5	37.39	0.0022883	4.7152	468880000	20	0	0	0	0	0	0	0	43107000	60717000	0	0	59653000	0	0	0.109859	0	20434625	0
O88947	Coagulation factor X;Factor X light chain;Factor X heavy chain;Activated factor Xa heavy chain	F10	22	22	22	41.8	41.8	41.8	54.017	0	323.31	122810000000	1567	8812300000	7499100000	7972400000	8999500000	8091900000	6976400000	7430800000	6569900000	7792100000	6127800000	6858800000	8329700000	7619300000	8065000000	0.111917	8058600000	7349175000	1.09653
Q9WVJ3	Carboxypeptidase Q	Cpq	11	11	11	30	30	30	51.813	0	189.05	10055000000	461	488410000	628110000	675660000	583050000	777240000	752990000	529790000	696770000	555790000	670110000	427670000	651370000	424020000	404760000	0.112172	650910000	545035000	1.19425
Q01853	Transitional endoplasmic reticulum ATPase	Vcp	10	10	10	17.7	17.7	17.7	89.321	0	15.218	127040000	33	15378000	0	14670000	8753700	0	0	10522000	0	0	0	0	0	0	0	0.113336	6466950	1315250	4.9169
Q9R1P4	Proteasome subunit alpha type-1	Psma1	13	13	13	52.1	52.1	52.1	29.546	0	113.97	4152100000	267	285390000	237150000	216100000	250900000	224900000	305670000	265350000	316300000	280960000	283880000	273830000	248690000	263700000	301570000	0.114	2.53352e+08	279285000	0.907144
Q9Z126	Platelet factor 4	Pf4	2	2	2	20	20	20	11.243	0	26.322	4908600000	84	0	0	274440000	0	0	0	114650000	0	248580000	0	928390000	30383000	346770000	759280000	0.117371	45740000	303506625	0.150705
P70375	Coagulation factor VII;Factor VII light chain;Factor VII heavy chain	F7	18	18	18	45.3	45.3	45.3	50.276	0	66.279	3656400000	270	196010000	223950000	223860000	253610000	193910000	235560000	214190000	194270000	244600000	240910000	338440000	321230000	251830000	256520000	0.11951	221150000	257748750	0.858006
P20065	Thymosin beta-4;Hematopoietic system regulatory peptide	Tmsb4x	2	2	2	48	48	48	5.6794	0	28.477	1381800000	81	91169000	78060000	77509000	70925000	98399000	76216000	78801000	76448000	94811000	87183000	0	0	77520000	0	0.123747	8.20463e+07	51845375	1.58252
O09159	Lysosomal alpha-mannosidase	Man2b1	27	27	27	35.7	35.7	35.7	114.65	0	157.85	9365400000	545	781170000	594660000	614890000	589150000	621500000	592930000	714090000	417090000	608670000	542180000	419380000	483590000	637000000	570860000	0.125136	6.32383e+08	549107500	1.15166
P11276	Fibronectin;Anastellin	Fn1	124	124	124	56.3	56.3	56.3	272.53	0	323.31	1888000000000	13564	111020000000	128290000000	134830000000	124430000000	111950000000	123040000000	106260000000	102860000000	120620000000	122220000000	130170000000	108450000000	97236000000	116890000000	0.129063	122260000000	113088250000	1.0811
P47879	Insulin-like growth factor-binding protein 4	Igfbp4	4	4	4	22.8	22.8	22.8	27.807	0	71.813	1762400000	109	143960000	159730000	122540000	107290000	103070000	78508000	78465000	90832000	81771000	147760000	101420000	90009000	94698000	91914000	0.130629	119183000	97108625	1.22732
P42703	Leukemia inhibitory factor receptor	Lifr	29	29	29	29	29	29	122.57	0	323.31	110410000000	1758	6625800000	6758200000	6978400000	7874800000	8350800000	7579700000	5996200000	7003000000	6286500000	6423400000	8122900000	4968100000	5553600000	7953700000	0.135512	7.36128e+09	6538425000	1.12585
P51885	Lumican	Lum	13	13	13	39.9	39.9	39.9	38.265	0	323.31	64272000000	533	4445800000	3742700000	4006200000	3841000000	5054000000	5392200000	3825200000	4159500000	3863100000	3734300000	3526700000	4339400000	3629700000	4613400000	0.136222	4413650000	3961412500	1.11416
P63260	Actin, cytoplasmic 2;Actin, cytoplasmic 2, N-terminally processed	Actg1	23	23	1	64.3	64.3	4.5	41.792	0	323.31	52617000000	1033	3863300000	4138200000	2778800000	3758400000	3015200000	3101200000	3314500000	3051200000	3202100000	2781400000	3391500000	2900700000	2776100000	3350700000	0.137752	3.44252e+09	3096025000	1.11192
P06909	Complement factor H	Cfh	85	85	85	71.2	71.2	71.2	139.14	0	323.31	923850000000	8842	50846000000	50995000000	52609000000	52207000000	59460000000	55234000000	57847000000	52898000000	58497000000	62375000000	66238000000	53049000000	61448000000	48655000000	0.151583	53558500000	57625875000	0.929418
Q61508	Extracellular matrix protein 1	Ecm1	26	26	26	54	54	54	62.832	0	323.31	43679000000	1080	2618800000	2282700000	2375800000	2225800000	2185200000	2195800000	2014100000	2609100000	2105700000	2313000000	1912400000	2086700000	1814500000	2229300000	0.155945	2.31402e+09	2135600000	1.08354
Q91Y97	Fructose-bisphosphate aldolase B	Aldob	10	10	10	30.2	30.2	30.2	39.507	0	41.238	806630000	79	0	0	56919000	0	100890000	0	0	67836000	44982000	57773000	61996000	52463000	66839000	72640000	0.158632	26301500	53066125	0.495636
Q8C165	Probable carboxypeptidase PM20D1	Pm20d1	9	9	9	24.1	24.1	24.1	55.662	0	26.461	809770000	110	57117000	62480000	65051000	40200000	75866000	61908000	41753000	0	58846000	0	57136000	57515000	62986000	62373000	0.159042	60437000	42576125	1.4195
P28665	Murinoglobulin-1	Mug1	103	103	60	64.4	64.4	45.7	165.3	0	323.31	5333800000000	21143	363680000000	346720000000	346420000000	278380000000	271540000000	291990000000	283780000000	236040000000	283140000000	319360000000	296380000000	293440000000	286040000000	321270000000	0.161702	316455000000	289931250000	1.09148
P98086	Complement C1q subcomponent subunit A	C1qa	5	5	5	26.1	26.1	26.1	25.974	0	43.467	3873600000	113	332930000	118560000	215750000	71780000	70004000	85294000	492990000	227400000	199380000	425530000	168240000	75519000	376060000	100540000	0.164142	149053000	258207375	0.577261
P08228	Superoxide dismutase [Cu-Zn]	Sod1	7	7	7	42.9	42.9	42.9	15.942	0	20.777	2451300000	115	481200000	179560000	161580000	99317000	110760000	132330000	123850000	78667000	200060000	97382000	30965000	80549000	92438000	194330000	0.167041	194124500	112280125	1.72893
P17047	Lysosome-associated membrane glycoprotein 2	Lamp2	5	5	5	14	14	14	45.681	0	7.9549	950490000	43	72914000	71238000	92304000	57738000	53793000	63719000	67690000	61528000	60935000	65187000	43005000	75144000	0	48111000	0.169184	6.86177e+07	52700000	1.30204
P70274	Selenoprotein P	Sepp1	11	11	11	34.2	34.2	34.2	42.705	0	270.68	28597000000	726	2010600000	2281100000	1696300000	1958100000	1626700000	1583500000	1453300000	1769500000	1846200000	1986000000	1697900000	1909500000	1124800000	885700000	0.170511	1.85938e+09	1584112500	1.17377
O09164	Extracellular superoxide dismutase [Cu-Zn]	Sod3	13	13	13	47.4	47.4	47.4	27.392	0	323.31	25387000000	548	1319100000	1336400000	1689300000	1150900000	1330100000	1248700000	1240800000	1371400000	1214200000	1192400000	1228500000	1180200000	1360900000	1134900000	0.171672	1345750000	1240412500	1.08492
Q9R182	Angiopoietin-related protein 3	Angptl3	6	6	6	13	13	13	52.542	0	12.701	184500000	24	0	0	0	19122000	13966000	0	15250000	24369000	38577000	19978000	0	21693000	0	0	0.174051	5.51467e+06	14983375	0.368052
Q8CFX1	GDH/6PGL endoplasmic bifunctional protein;Glucose 1-dehydrogenase;6-phosphogluconolactonase	H6pd	9	9	9	14.2	14.2	14.2	88.927	0	15.302	1281600000	80	106250000	94826000	80356000	133410000	71011000	75842000	103820000	77694000	84609000	101620000	0	66560000	64885000	69403000	0.175653	9.36158e+07	71073875	1.31716
Q60692	Proteasome subunit beta type-6	Psmb6	4	4	4	20.6	20.6	20.6	25.378	0	7.3158	2778300000	38	65003000	0	0	130060000	151020000	0	459510000	0	0	531200000	0	169660000	0	457280000	0.181965	57680500	202206250	0.285256
Q06318	Uteroglobin	Scgb1a1	3	3	3	19.8	19.8	19.8	10.519	0.0045045	4.4725	2832800000	67	0	0	234450000	193340000	0	0	243460000	0	105120000	342840000	173240000	262340000	0	163830000	0.183044	7.12983e+07	161353750	0.441876
Q8CIF4	Biotinidase	Btd	10	10	10	21.2	21.2	21.2	58.154	0	180.53	9356500000	534	668620000	613120000	535110000	591950000	567560000	569360000	587950000	546850000	638070000	545950000	483430000	579250000	568720000	469600000	0.192428	5.90953e+08	552477500	1.06964
P98064	Mannan-binding lectin serine protease 1;Mannan-binding lectin serine protease 1 heavy chain;Mannan-binding lectin serine protease 1 light chain	Masp1	18	18	18	28.8	28.8	28.8	79.967	0	323.31	24807000000	900	1406200000	1240300000	1628900000	1597500000	1654500000	1386000000	1411100000	1258000000	1575200000	1583200000	1194200000	1366500000	1282400000	1303500000	0.194939	1.48557e+09	1371762500	1.08296
P23492	Purine nucleoside phosphorylase	Pnp	9	9	9	46.4	46.4	46.4	32.277	0	37.75	451940000	49	39801000	39250000	60692000	47390000	0	0	0	0	40394000	0	0	0	42080000	34762000	0.199833	3.11888e+07	14654500	2.12828
Q9Z1R3	Apolipoprotein M	Apom	5	5	5	27.9	27.9	27.9	21.273	0	125.99	51671000000	358	3473900000	3651700000	3218000000	3112000000	3036400000	2472900000	3525600000	3605600000	2958500000	3439400000	3139700000	3372600000	4138500000	3304600000	0.201519	3.16082e+09	3435562500	0.920029
P62897	Cytochrome c, somatic	Cycs	10	10	10	61.9	61.9	61.9	11.605	0	67.417	4633400000	170	226150000	219770000	268940000	263660000	258770000	298860000	286390000	434530000	310720000	388100000	203890000	301850000	224210000	262080000	0.202896	256025000	301471250	0.849252
Q8VCG4	Complement component C8 gamma chain	C8g	15	15	15	71.8	71.8	71.8	22.508	0	323.31	117900000000	1201	9771300000	7205200000	7423800000	7089900000	7074000000	8562300000	6529000000	7802600000	5868400000	8488300000	7636100000	6269400000	5606400000	8218500000	0.204208	7.85442e+09	7052337500	1.11373
O70435	Proteasome subunit alpha type-3	Psma3	9	9	9	43.9	43.9	43.9	28.405	0	34.495	2914700000	217	201790000	177290000	87563000	178660000	157990000	214280000	218560000	234910000	181180000	234450000	144950000	182560000	217920000	165080000	0.207281	169595500	197451250	0.858923
P04186	Complement factor B;Complement factor B Ba fragment;Complement factor B Bb fragment	Cfb	52	52	52	53.4	53.4	53.4	85.004	0	323.31	547630000000	4089	38528000000	38129000000	29523000000	28779000000	33712000000	35497000000	32445000000	24478000000	30580000000	28896000000	32043000000	31843000000	37466000000	32204000000	0.209135	34028000000	31244375000	1.08909
P33434	72 kDa type IV collagenase;PEX	Mmp2	11	11	11	22.7	22.7	22.7	74.102	0	35.162	1236300000	101	84798000	54331000	73280000	71490000	74856000	78611000	64789000	93184000	91470000	96617000	64214000	103660000	75614000	70931000	0.210483	7.28943e+07	82559875	0.882927
Q07456	Protein AMBP;Alpha-1-microglobulin;Inter-alpha-trypsin inhibitor light chain;Trypstatin	Ambp	16	16	16	42.7	42.7	42.7	39.029	0	323.31	134590000000	1383	8011000000	8284000000	6964000000	9132900000	7743500000	9145700000	8652800000	10175000000	8415000000	8736000000	9754800000	8918400000	8414200000	7424600000	0.214809	8.21352e+09	8811350000	0.932152
Q02819	Nucleobindin-1	Nucb1	14	14	14	41	41	41	53.408	0	33.593	1175100000	107	64334000	46323000	73125000	42834000	69588000	60922000	57439000	66191000	73059000	45133000	76315000	91043000	127270000	58597000	0.215094	59521000	74380875	0.800219
O70570	Polymeric immunoglobulin receptor;Secretory component	Pigr	3	3	3	5.3	5.3	5.3	84.998	0.0079208	2.7699	475030000	6	0	0	0	0	0	0	0	0	0	0	0	0	127980000	113900000	0.215915	0	30235000	0
P22599	Alpha-1-antitrypsin 1-2	Serpina1b	28	10	10	59.3	22	22	45.974	0	323.31	1307400000000	3046	101680000000	97333000000	83433000000	62700000000	71352000000	74184000000	69249000000	68595000000	86582000000	82574000000	68396000000	71614000000	71023000000	73170000000	0.216535	8.17803e+10	73900375000	1.10663
Q9R111	Guanine deaminase	Gda	7	7	7	24.7	24.7	24.7	51.012	0	15.664	266380000	28	0	0	0	0	0	0	0	0	0	0	0	0	60491000	70908000	0.216741	0	16424875	0
Q8CFG8	Complement C1s-B subcomponent;Complement C1s-B subcomponent heavy chain;Complement C1s-B subcomponent light chain	C1sb	12	1	1	20.1	2.8	2.8	76.699	0	129.17	1413600000	32	0	0	0	0	155740000	0	140350000	0	0	146870000	146810000	0	265660000	0	0.21877	2.59567e+07	87461250	0.296779
P05367	Serum amyloid A-2 protein;Amyloid protein A	Saa2	4	3	3	40.2	32	32	13.622	0	8.4145	284010000	13	0	0	0	0	0	0	0	87643000	0	0	114360000	0	0	0	0.219915	0	25250375	0
P70194	C-type lectin domain family 4 member F	Clec4f	6	6	6	13.9	13.9	13.9	61.268	0	18.674	192590000	48	0	0	0	0	0	0	0	0	57369000	0	38995000	0	0	0	0.225185	0	12045500	0
Q61704	Inter-alpha-trypsin inhibitor heavy chain H3	Itih3	28	28	20	33.9	33.9	28.5	99.357	0	323.31	129870000000	2471	6162600000	6745100000	6002600000	7793500000	5759400000	7300100000	6900500000	9895700000	5480700000	5252800000	10773000000	8489900000	7066400000	7868400000	0.226857	6.62722e+09	7715925000	0.858901
A2BIM8;P02762;P04938	Major urinary protein 6;Major urinary proteins 11 and 8	Mup9;Mup6;Mup8	20	20	0	81.8	81.8	0	20.762	0	323.31	220940000000	1482	14158000000	10792000000	14188000000	20106000000	14221000000	19920000000	12683000000	6433300000	10145000000	20807000000	14236000000	11812000000	14712000000	12003000000	0.2278	1.55642e+10	12853912500	1.21085
P16858	Glyceraldehyde-3-phosphate dehydrogenase	Gapdh	8	8	8	41.1	41.1	41.1	35.81	0	60.812	821590000	73	89281000	0	0	0	0	0	118230000	0	0	92915000	0	0	72163000	82027000	0.231116	1.48802e+07	45666875	0.325842
Q9Z1T2	Thrombospondin-4	Thbs4	11	11	8	15.4	15.4	11.6	106.37	0	260.92	4636100000	356	345730000	258000000	275190000	237790000	297130000	353420000	186450000	316170000	334870000	288980000	271730000	230520000	214500000	249870000	0.240327	2.94543e+08	261636250	1.12577
O88783	Coagulation factor V;Coagulation factor V heavy chain;Coagulation factor V light chain	F5	69	69	61	31.4	31.4	27.8	247.23	0	323.31	48489000000	1800	2233600000	2326200000	2799500000	2659700000	3306100000	2877300000	3006500000	3152100000	3746300000	3162800000	2723700000	3014800000	2640800000	2336100000	0.24177	2700400000	2972887500	0.908342
P55065	Phospholipid transfer protein	Pltp	18	18	18	44.2	44.2	44.2	54.452	0	293.43	28326000000	430	1032200000	1769500000	1658600000	1758100000	1630900000	1373900000	1648900000	1841700000	3304600000	2058200000	1590500000	2310000000	1205100000	1242100000	0.24656	1537200000	1900137500	0.808994
Q9ESB3	Histidine-rich glycoprotein	Hrg	27	27	27	37.3	37.3	37.3	59.162	0	323.31	190650000000	1829	8848800000	13703000000	9366000000	9231700000	14323000000	8503800000	10093000000	11823000000	12349000000	10661000000	12752000000	11657000000	12289000000	13564000000	0.250198	1.06627e+10	11898500000	0.89614
Q61730	Interleukin-1 receptor accessory protein	Il1rap	22	22	22	36.3	36.3	36.3	65.74	0	323.31	108560000000	1577	6874400000	6338200000	7040500000	6450700000	5933400000	7508500000	6269000000	6148600000	7466300000	6567400000	5189300000	6592800000	6061100000	6080700000	0.254503	6690950000	6296900000	1.06258
Q9Z121	C-C motif chemokine 8	Ccl8	4	4	4	58.8	58.8	58.8	11.017	0	11.969	1883600000	115	0	0	121400000	142830000	84496000	135850000	124190000	113320000	212520000	0	152790000	154280000	95556000	116950000	0.256847	8.07627e+07	121200750	0.666355
P13597	Intercellular adhesion molecule 1	Icam1	8	8	8	18.2	18.2	18.2	58.844	0	106.47	3373600000	197	229830000	251600000	219440000	192610000	216250000	186740000	224650000	242230000	159790000	225160000	216150000	184860000	164760000	157260000	0.262471	2.16078e+08	196857500	1.09764
P62204	Calmodulin	Calm1	2	2	2	22.1	22.1	22.1	16.837	0.0042283	3.4627	135620000	11	28194000	0	0	0	0	0	0	0	0	0	0	0	0	0	0.264296	4699000	0	#DIV/0!
P70296	Phosphatidylethanolamine-binding protein 1;Hippocampal cholinergic neurostimulating peptide	Pebp1	3	3	3	27.8	27.8	27.8	20.83	0	24.222	235000000	24	64021000	0	0	0	0	0	0	0	0	0	0	0	0	0	0.264296	1.06702e+07	0	#DIV/0!
P26618	Platelet-derived growth factor receptor alpha	Pdgfra	2	2	2	2.5	2.5	2.5	122.68	0	6.0718	58732000	20	14822000	0	0	0	0	0	0	0	0	0	0	0	0	0	0.264296	2.47033e+06	0	#DIV/0!
Q91XA2	Golgi membrane protein 1	Golm1	2	2	2	8.1	8.1	8.1	44.326	0.0041408	3.2286	48184000	8	0	0	3622600	0	0	0	0	0	0	0	0	0	0	0	0.264296	603767	0	#DIV/0!
P06330;P01757;P01756	Ig heavy chain V region AC38 205.12;Ig heavy chain V region J558;Ig heavy chain V region MOPC 104E		2	2	2	28	28	28	12.934	0	36.339	543490000	30	0	0	0	0	70832000	0	0	0	0	0	0	0	0	0	0.264296	1.18053e+07	0	#DIV/0!
P01799;P01797;P01796;P01801;P01800;P01798;P01802	Ig heavy chain V-III region ABE-47N;Ig heavy chain V-III region U61;Ig heavy chain V-III region A4;Ig heavy chain V-III region J606;Ig heavy chain V-III region T957;Ig heavy chain V-III region E109;Ig heavy chain V-III region W3082		3	3	3	26.5	26.5	26.5	12.675	0	10.388	1375800000	24	0	0	95394000	0	0	0	0	0	0	0	0	0	0	0	0.264296	15899000	0	#DIV/0!
P11627	Neural cell adhesion molecule L1	L1cam	7	7	7	7.9	7.9	7.9	140.97	0	9.1696	123100000	20	61977000	0	0	0	0	0	0	0	0	0	0	0	0	0	0.264296	10329500	0	#DIV/0!
P01666;P01665;P01668;P01664;P01669;P01667	Ig kappa chain V-III region PC 7183;Ig kappa chain V-III region PC 7043;Ig kappa chain V-III region PC 7210;Ig kappa chain V-III region CBPC 101;Ig kappa chain V-III region PC 7769;Ig kappa chain V-III region PC 6308		3	2	2	53.2	36.9	36.9	11.952	0	8.7183	292260000	19	0	72716000	0	0	0	0	0	0	0	0	0	0	0	0	0.264296	1.21193e+07	0	#DIV/0!
P03987	Ig gamma-3 chain C region		3	3	3	8.8	8.8	8.8	43.929	0.0044346	4.3267	221980000	17	0	0	0	76592000	0	0	0	0	0	0	0	0	0	0	0.264296	1.27653e+07	0	#DIV/0!
Q9D0F9	Phosphoglucomutase-1	Pgm1	6	6	6	15.5	15.5	15.5	61.417	0.0022989	4.7932	84972000	15	34658000	0	0	0	0	0	0	0	0	0	0	0	0	0	0.264296	5.77633e+06	0	#DIV/0!
Q9R0P3	S-formylglutathione hydrolase	Esd	3	3	3	17.7	17.7	17.7	31.319	0.0022779	4.6921	128300000	14	0	0	18286000	0	0	0	0	0	0	0	0	0	0	0	0.264296	3.04767e+06	0	#DIV/0!
P13707	Glycerol-3-phosphate dehydrogenase [NAD(+)], cytoplasmic	Gpd1	4	4	4	16.6	16.6	16.6	37.572	0	13.59	137000000	13	0	0	79454000	0	0	0	0	0	0	0	0	0	0	0	0.264296	1.32423e+07	0	#DIV/0!
P26041	Moesin	Msn	3	3	3	6.4	6.4	6.4	67.766	0.0040733	3.0524	63467000	13	0	0	0	0	10683000	0	0	0	0	0	0	0	0	0	0.264296	1780500	0	#DIV/0!
P07901	Heat shock protein HSP 90-alpha	Hsp90aa1	4	4	2	6.3	6.3	3.1	84.787	0.0023529	5.1436	36300000	12	0	7247200	0	0	0	0	0	0	0	0	0	0	0	0	0.264296	1.20787e+06	0	#DIV/0!
P58771	Tropomyosin alpha-1 chain	Tpm1	3	3	1	14.8	14.8	5.3	32.68	0	8.5856	58046000	12	24707000	0	0	0	0	0	0	0	0	0	0	0	0	0	0.264296	4.11783e+06	0	#DIV/0!
Q02053	Ubiquitin-like modifier-activating enzyme 1	Uba1	5	5	5	7.9	7.9	7.9	117.81	0	8.9019	22799000	12	0	0	0	0	3522700	0	0	0	0	0	0	0	0	0	0.264296	587117	0	#DIV/0!
P70349	Histidine triad nucleotide-binding protein 1	Hint1	2	2	2	30.2	30.2	30.2	13.777	0	5.9891	65322000	11	56517000	0	0	0	0	0	0	0	0	0	0	0	0	0	0.264296	9419500	0	#DIV/0!
P16056	Hepatocyte growth factor receptor	Met	4	4	4	3.8	3.8	3.8	153.55	0.0023256	4.9516	69180000	10	10759000	0	0	0	0	0	0	0	0	0	0	0	0	0	0.264296	1.79317e+06	0	#DIV/0!
P27773	Protein disulfide-isomerase A3	Pdia3	6	6	6	16.2	16.2	16.2	56.678	0	5.8101	179270000	10	0	0	37990000	0	0	0	0	0	0	0	0	0	0	0	0.264296	6.33167e+06	0	#DIV/0!
O88456	Calpain small subunit 1	Capns1	1	1	1	5.6	5.6	5.6	28.463	0.004415	4.2461	8385300	9	0	0	0	0	5260700	0	0	0	0	0	0	0	0	0	0.264296	876783	0	#DIV/0!
P16406	Glutamyl aminopeptidase	Enpep	4	4	4	4.8	4.8	4.8	107.96	0.0041841	3.3301	54215000	9	0	0	25807000	0	0	0	0	0	0	0	0	0	0	0	0.264296	4.30117e+06	0	#DIV/0!
Q9D3H2		Obp1a	3	3	3	28.8	28.8	28.8	18.469	0	6.1694	76396000	9	17709000	0	0	0	0	0	0	0	0	0	0	0	0	0	0.264296	2951500	0	#DIV/0!
P47791	Glutathione reductase, mitochondrial	Gsr	3	3	3	7.2	7.2	7.2	53.662	0.0079523	2.7938	29579000	8	0	21925000	0	0	0	0	0	0	0	0	0	0	0	0	0.264296	3.65417e+06	0	#DIV/0!
P01629	Ig kappa chain V-II region 2S1.3		1	1	1	11.6	11.6	11.6	12.221	0	11.441	30988000	6	0	0	0	0	0	34123000	0	0	0	0	0	0	0	0	0.264296	5.68717e+06	0	#DIV/0!
P70195	Proteasome subunit beta type-7	Psmb7	3	3	3	12.3	12.3	12.3	29.891	0.0040323	2.9529	89346000	5	22842000	0	0	0	0	0	0	0	0	0	0	0	0	0	0.264296	3807000	0	#DIV/0!
Q64695	Endothelial protein C receptor	Procr	1	1	1	5.4	5.4	5.4	27.189	0.0077973	2.5661	31377000	5	31377000	0	0	0	0	0	0	0	0	0	0	0	0	0	0.264296	5229500	0	#DIV/0!
P61982	14-3-3 protein gamma;14-3-3 protein gamma, N-terminally processed	Ywhag	2	2	2	10.1	10.1	10.1	28.302	0	17.999	18675000	4	15984000	0	0	0	0	0	0	0	0	0	0	0	0	0	0.264296	2664000	0	#DIV/0!
Q09098	Prostate and testis expressed protein 4	Pate4	1	1	1	19.2	19.2	19.2	11.058	0.007767	2.5454	23953000	3	0	0	0	0	0	26376000	0	0	0	0	0	0	0	0	0.264296	4396000	0	#DIV/0!
Q3TMX7	Sulfhydryl oxidase 2	Qsox2	1	1	1	2.3	2.3	2.3	77.774	0.0040486	2.9537	5515800	2	0	0	0	0	0	6073800	0	0	0	0	0	0	0	0	0.264296	1012300	0	#DIV/0!
Q8CIE0	Serpin A11	Serpina11	2	2	2	6.1	6.1	6.1	47.188	0.0096899	2.5165	11785000000	2	0	0	0	0	13410000000	0	0	0	0	0	0	0	0	0	0.264296	2235000000	0	#DIV/0!
P01878	Ig alpha chain C region		3	3	3	16.6	16.6	16.6	36.875	0	72.507	270740000	22	0	0	0	22829000	0	0	0	0	0	0	0	0	0	0	0.264296	3.80483e+06	0	#DIV/0!
P68134;P68033;P63268;P62737	Actin, alpha skeletal muscle;Actin, alpha cardiac muscle 1;Actin, gamma-enteric smooth muscle;Actin, aortic smooth muscle	Acta1;Actc1;Actg2;Acta2	16	3	3	39.5	11.7	11.7	42.051	0	8.9708	1313800000	63	0	133460000	0	0	0	0	0	0	0	0	0	0	0	0	0.264296	2.22433e+07	0	#DIV/0!
Q08481	Platelet endothelial cell adhesion molecule	Pecam1	2	2	2	5.5	5.5	5.5	81.262	0	10.289	141750000	21	0	0	17314000	0	0	0	0	0	0	0	0	0	0	0	0.264296	2.88567e+06	0	#DIV/0!
P05555	Integrin alpha-M	Itgam	5	5	5	6.8	6.8	6.8	127.48	0	10.228	63278000	14	32359000	0	0	0	0	0	0	0	0	0	0	0	0	0	0.264296	5.39317e+06	0	#DIV/0!
P19157	Glutathione S-transferase P 1	Gstp1	4	4	4	23.3	23.3	23.3	23.609	0	7.2339	78112000	13	16775000	0	0	0	0	0	0	0	0	0	0	0	0	0	0.264296	2.79583e+06	0	#DIV/0!
P68254	14-3-3 protein theta	Ywhaq	1	1	1	5.7	5.7	5.7	27.778	0.0043197	3.8667	11638000	10	0	0	0	0	0	1124500	0	0	0	0	0	0	0	0	0.264296	187417	0	#DIV/0!
E9Q7X6	Protein HEG homolog 1	Heg1	2	2	2	2.8	2.8	2.8	141.9	0.0022936	4.7627	30952000	8	11897000	0	0	0	0	0	0	0	0	0	0	0	0	0	0.264296	1.98283e+06	0	#DIV/0!
Q8R146	Acylamino-acid-releasing enzyme	Apeh	2	2	2	3.7	3.7	3.7	81.58	0.0045249	4.5948	46171000	5	0	0	12958000	0	0	0	0	0	0	0	0	0	0	0	0.264296	2.15967e+06	0	#DIV/0!
Q8BU00	Zinc finger protein Pegasus	Ikzf5	1	1	1	3.1	3.1	3.1	46.399	1	-2	41241000	3	41241000	0	0	0	0	0	0	0	0	0	0	0	0	0	0.264296	6873500	0	#DIV/0!
Q05020	Apolipoprotein C-II	Apoc2	3	3	3	20.6	20.6	20.6	10.741	0.0022676	4.6734	63787000000	77	5770800000	0	3482900000	4650100000	3543900000	3449300000	4611000000	2606800000	3712600000	3560300000	9409200000	4002200000	5264500000	4812600000	0.266171	3.48283e+09	4747400000	0.73363
Q61207	Prosaposin	Psap	15	15	15	33.6	33.6	33.6	61.422	0	101.08	8275700000	346	495670000	310320000	453990000	541770000	579770000	499370000	533640000	574420000	552700000	517330000	484330000	541240000	517000000	454140000	0.272646	4.80148e+08	521850000	0.920089
Q9Z2L6	Multiple inositol polyphosphate phosphatase 1	Minpp1	4	4	4	13.3	13.3	13.3	54.537	0	8.7686	421540000	32	0	0	44476000	13330000	0	45127000	39635000	0	32423000	38600000	29353000	19434000	32145000	31458000	0.272747	17155500	27881000	0.615312
P17751	Triosephosphate isomerase	Tpi1	10	10	10	39.8	39.8	39.8	32.191	0	27.026	890770000	70	105390000	0	83576000	0	110640000	0	0	0	0	0	0	0	0	140570000	0.273098	4.99343e+07	17571250	2.84182
Q9WTR5	Cadherin-13	Cdh13	3	3	3	6.7	6.7	6.7	78.185	0	10.829	167540000	33	0	0	0	0	15246000	0	0	10456000	0	0	0	12176000	13384000	22083000	0.273417	2541000	7262375	0.349886
P16015	Carbonic anhydrase 3	Ca3	12	12	12	56.5	56.5	56.5	29.366	0	39.126	1332000000	54	0	0	314190000	0	350680000	0	0	0	146110000	0	0	0	0	138220000	0.275255	1.10812e+08	35541250	3.11783
Q9JJN5	Carboxypeptidase N catalytic chain	Cpn1	16	16	16	49.2	49.2	49.2	51.845	0	323.31	62116000000	936	4761300000	4158500000	3862200000	3624800000	3582200000	3783400000	4396300000	3713900000	3976100000	3731100000	3494900000	3758600000	3472900000	3192600000	0.27547	3.96207e+09	3717050000	1.06592
P61939	Thyroxine-binding globulin	Serpina7	18	18	18	42.8	42.8	42.8	47.052	0	323.31	20247000000	721	882050000	1175600000	1291700000	930020000	913950000	948020000	1611600000	923690000	1468500000	2089500000	996970000	1447400000	901320000	620680000	0.279076	1.02356e+09	1257457500	0.813989
P07759	Serine protease inhibitor A3K	Serpina3k	21	18	11	45.7	39.2	26.6	46.879	0	323.31	3732200000000	12307	177570000000	171410000000	142460000000	143180000000	161090000000	160200000000	133860000000	159220000000	130280000000	154130000000	133990000000	137010000000	155460000000	186490000000	0.280103	1.59318e+11	148805000000	1.07065
Q07968	Coagulation factor XIII B chain	F13b	35	35	35	54.4	54.4	54.4	76.195	0	323.31	93992000000	1993	4764200000	6476800000	5688800000	6437500000	6442100000	7582900000	6136000000	6179000000	5325600000	6388400000	4374200000	7231900000	5431900000	3316300000	0.281267	6232050000	5547912500	1.12331
P21614	Vitamin D-binding protein	Gc	47	47	47	78.4	78.4	78.4	53.6	0	323.31	1765500000000	10409	123920000000	102920000000	106740000000	99062000000	114260000000	112230000000	109980000000	89522000000	121440000000	93674000000	103510000000	106100000000	108920000000	99256000000	0.284497	1.09855e+11	104050250000	1.05579
Q8R016	Bleomycin hydrolase	Blmh	7	7	7	20.2	20.2	20.2	52.511	0	18.357	555530000	73	0	0	0	36245000	0	0	24344000	0	29245000	0	30556000	0	46531000	0	0.286705	6.04083e+06	16334500	0.369821
P21460	Cystatin-C	Cst3	6	6	6	42.9	42.9	42.9	15.531	0	59	4134000000	172	318860000	206350000	261150000	223440000	209330000	370250000	282410000	337710000	178240000	211770000	165250000	168730000	259530000	210240000	0.289281	2.64897e+08	226735000	1.16831
P01592	Immunoglobulin J chain	Igj	4	4	4	22.6	22.6	22.6	18.013	0	22.436	1782800000	129	0	132400000	85659000	84511000	108210000	0	110370000	192970000	135140000	76936000	152270000	76190000	0	78156000	0.292027	6.84633e+07	102754000	0.666284
O70370	Cathepsin S	Ctss	7	7	7	25.3	25.3	25.3	38.474	0	79.682	1182600000	129	69446000	43758000	99596000	72988000	49552000	98908000	0	153510000	0	91640000	0	99204000	0	0	0.297005	7.23747e+07	43044250	1.6814
P28666	Murinoglobulin-2	Mug2	52	10	10	30.7	8.6	8.6	162.38	0	48.102	15167000000	256	449460000	568800000	1339700000	662210000	759360000	799090000	751330000	1016400000	729320000	964380000	679960000	776880000	1132300000	1270700000	0.297541	7.63103e+08	915158750	0.833848
Q9R1P3	Proteasome subunit beta type-2	Psmb2	6	6	6	33.8	33.8	33.8	22.906	0	34.286	2206000000	142	145550000	183190000	134190000	139060000	115870000	115940000	125980000	135510000	119200000	103060000	150840000	139250000	130150000	115490000	0.299476	1.38967e+08	127435000	1.09049
Q8BH61	Coagulation factor XIII A chain	F13a1	32	32	32	41.4	41.4	41.4	83.206	0	323.31	76874000000	1412	4265000000	6661400000	4617500000	5359800000	4929200000	6360100000	4962300000	5641300000	4726800000	6084100000	3161100000	6544300000	3581300000	1714200000	0.300519	5365500000	4551925000	1.17873
P01649;P01648	Ig kappa chain V-V regions;Ig kappa chain V-V region HP 91A3		2	2	1	26.9	26.9	16.7	12.056	0.0041152	3.1655	129900000	7	0	0	0	15850000	58681000	0	0	0	0	0	22902000	0	0	0	0.301705	1.24218e+07	2862750	4.33913
P29533	Vascular cell adhesion protein 1	Vcam1	24	24	24	34.6	34.6	34.6	81.317	0	300.08	8054600000	591	536770000	455760000	452150000	476360000	520650000	506070000	433710000	567110000	560160000	519580000	564830000	513490000	449100000	532320000	0.304505	4.91293e+08	517537500	0.94929
P24270	Catalase	Cat	16	16	16	48.2	48.2	48.2	59.795	0	66.558	514830000	66	57398000	29156000	104600000	0	0	0	0	0	0	0	0	0	25971000	72674000	0.306193	31859000	12330625	2.58373
P18337	L-selectin	Sell	7	7	7	14	14	14	42.288	0	51.407	3159600000	210	137860000	130160000	227840000	174010000	233340000	182640000	234630000	258560000	172750000	178020000	165550000	230480000	194400000	189030000	0.307877	180975000	202927500	0.891821
P34928	Apolipoprotein C-I;Truncated apolipoprotein C-I	Apoc1	8	8	8	43.2	43.2	43.2	9.6963	0	323.31	185070000000	634	7751000000	9530200000	11771000000	12412000000	13386000000	12462000000	11513000000	7031400000	17493000000	12622000000	15050000000	12633000000	13127000000	12511000000	0.30868	11218700000	12747550000	0.880067
O89026	Roundabout homolog 1	Robo1	3	3	3	2	2	2	176.4	0.0095057	2.4002	7320300000	95	362920000	479970000	704700000	572980000	559560000	294290000	351110000	436970000	473650000	389600000	588870000	487720000	477450000	0	0.309946	4.95737e+08	400671250	1.23727
P32848	Parvalbumin alpha	Pvalb	7	7	7	78.2	78.2	78.2	11.93	0	85.588	3661400000	80	0	0	493840000	0	214450000	124720000	0	0	89941000	83447000	153170000	0	79131000	96838000	0.310835	138835000	62815875	2.21019
Q61171	Peroxiredoxin-2	Prdx2	8	8	8	37.4	37.4	37.4	21.778	0	123.05	10170000000	250	830170000	533700000	1168700000	516140000	558290000	525750000	626190000	284990000	601710000	337730000	295570000	253860000	598310000	1183000000	0.312414	6.88792e+08	522670000	1.31783
O08677	Kininogen-1;Kininogen-1 heavy chain;Bradykinin;Kininogen-1 light chain	Kng1	42	42	42	52.5	52.5	52.5	73.101	0	323.31	1698500000000	5048	117910000000	122330000000	110330000000	93851000000	99842000000	101180000000	102200000000	118080000000	108040000000	100510000000	107000000000	102770000000	88694000000	83899000000	0.31813	1.07574e+11	101399125000	1.0609
O70165	Ficolin-1	Fcn1	10	10	10	27.5	27.5	27.5	36.298	0	124.39	21193000000	284	1321300000	1605200000	1516900000	1267100000	1421700000	1296800000	1332400000	1252400000	1200400000	1628700000	913230000	1445700000	1433400000	1200500000	0.318296	1.40483e+09	1300841250	1.07994
P35441	Thrombospondin-1	Thbs1	40	40	39	36.3	36.3	35.7	129.65	0	323.31	14243000000	533	832740000	0	627470000	98305000	31049000	10143000	65771000	0	385650000	6158700	1989900000	0	898790000	1850200000	0.321392	2.66618e+08	6.49559e+08	0.41046
P11087	Collagen alpha-1(I) chain	Col1a1	10	10	10	10.5	10.5	10.5	138.03	0	191.93	8020200000	354	880550000	519210000	418880000	535200000	373820000	620500000	517200000	525720000	417560000	554860000	525830000	486930000	524470000	334270000	0.322531	5.58027e+08	485855000	1.14855
Q80YX1	Tenascin	Tnc	16	16	16	10.8	10.8	10.8	231.8	0	35.949	1032600000	122	67904000	0	59686000	72508000	76294000	89192000	93998000	81538000	56034000	78256000	67408000	71517000	74011000	63325000	0.32302	6.09307e+07	73260875	0.831694
P70663	SPARC-like protein 1	Sparcl1	16	16	16	32.5	32.5	32.5	72.286	0	46.328	4232800000	260	273530000	272650000	265830000	315770000	265440000	197810000	244480000	302480000	196380000	269650000	213090000	283240000	253690000	170300000	0.324573	2.65172e+08	241663750	1.09728
P21180	Complement C2;Complement C2b fragment;Complement C2a fragment	C2	34	34	34	45.7	45.7	45.7	84.741	0	323.31	33098000000	974	2028700000	1852200000	2058300000	1775500000	2073500000	2053300000	2054000000	2136600000	1977900000	2139200000	2036600000	2194300000	1937000000	1848400000	0.324962	1.97358e+09	2040500000	0.967206
P55284	Cadherin-5	Cdh5	16	16	16	25.5	25.5	25.5	87.902	0	75.758	1828800000	115	0	186940000	137770000	159940000	252790000	66772000	170210000	0	135680000	0	99651000	184900000	115200000	0	0.326575	1.34035e+08	88205125	1.51959
Q91XQ0	Dynein heavy chain 8, axonemal	Dnah8	2	2	2	0.5	0.5	0.5	541.23	0.0060241	2.8731	31945000000	48	0	0	0	0	0	0	1048200000	0	6212400000	0	0	0	0	0	0.3316	0	907575000	0
P14847	C-reactive protein	Crp	11	11	11	39.6	39.6	39.6	25.36	0	260.03	26098000000	631	2225100000	1886800000	1173700000	1454500000	1514900000	1649600000	1611300000	1392700000	1492700000	2043700000	1281000000	1579400000	1310600000	1131500000	0.340496	1.65077e+09	1480362500	1.11511
Q9Z0M9	Interleukin-18-binding protein	Il18bp	2	2	2	13	13	13	21.257	0	10.591	860040000	39	45558000	32069000	0	0	83985000	0	0	0	0	0	0	81861000	0	0	0.340859	2.69353e+07	10232625	2.6323
Q91ZX7	Prolow-density lipoprotein receptor-related protein 1;Low-density lipoprotein receptor-related protein 1 85 kDa subunit;Low-density lipoprotein receptor-related protein 1 515 kDa subunit;Low-density lipoprotein receptor-related protein 1 intracellular domain	Lrp1	28	28	28	8.2	8.2	8.2	504.74	0	58.488	2246500000	317	117070000	106310000	143480000	143470000	175070000	145970000	139090000	180400000	181050000	164450000	115820000	143450000	145890000	137190000	0.346413	1.38562e+08	150917500	0.918129
Q61247	Alpha-2-antiplasmin	Serpinf2	24	24	24	45.8	45.8	45.8	54.971	0	323.31	371670000000	2514	31247000000	26250000000	21024000000	24046000000	21283000000	22776000000	22288000000	23212000000	22255000000	23970000000	24382000000	23739000000	22247000000	22737000000	0.355387	2.44377e+10	23103750000	1.05774
P13020	Gelsolin	Gsn	45	45	45	49.7	49.7	49.7	85.941	0	323.31	720590000000	6181	34848000000	37395000000	43449000000	44810000000	45596000000	41835000000	41575000000	41921000000	41522000000	43711000000	41938000000	43666000000	41213000000	49421000000	0.355809	4.13222e+10	43120875000	0.958287
P15947	Kallikrein-1	Klk1	6	6	6	27.6	27.6	27.6	28.774	0	23.589	389030000	23	0	0	0	0	0	0	15296000	0	0	0	0	0	30410000	444540000	0.357493	0	61280750	0
P97449	Aminopeptidase N	Anpep	9	9	9	14.4	14.4	14.4	109.65	0	100.87	938660000	101	58737000	31721000	42856000	59950000	60737000	82826000	81574000	78149000	51271000	56285000	55368000	70215000	55880000	59277000	0.359421	5.61378e+07	63502375	0.884027
Q8CG16;Q8CFG9	Complement C1r-A subcomponent;Complement C1r-A subcomponent heavy chain;Complement C1r-A subcomponent light chain;Complement C1r-B subcomponent;Complement C1r-B subcomponent heavy chain;Complement C1r-B subcomponent light chain	C1ra;C1rb	26	26	26	38.2	38.2	38.2	80.072	0	323.31	43672000000	1185	2770900000	2423600000	2070300000	2684000000	2712100000	2744700000	3703200000	3219400000	2537300000	2635800000	2324700000	2844000000	2672000000	2246900000	0.370919	2567600000	2772912500	0.925958
Q61316	Heat shock 70 kDa protein 4	Hspa4	12	12	12	18.2	18.2	18.2	94.132	0	28.684	506080000	78	0	0	0	0	0	33724000	41658000	47059000	0	29690000	0	0	0	0	0.37172	5.62067e+06	14800875	0.379752
Q01768;P15532	Nucleoside diphosphate kinase B;Nucleoside diphosphate kinase A	Nme2;Nme1	7	7	7	52.6	52.6	52.6	17.363	0	19.171	1445200000	86	0	94658000	0	0	0	0	0	0	0	0	94657000	0	94865000	145370000	0.371923	1.57763e+07	41861500	0.37687
Q9Z2U0;Q9CWH6	Proteasome subunit alpha type-7;Proteasome subunit alpha type-7-like	Psma7;Psma8	10	10	10	52	52	52	27.855	0	40.869	2038600000	161	96307000	99033000	96259000	132430000	132690000	80344000	116800000	128810000	116690000	166020000	90864000	172990000	89377000	85201000	0.372724	1.06177e+08	120844000	0.87863
P49182	Heparin cofactor 2	Serpind1	25	25	21	48.3	48.3	45	54.496	0	323.31	114130000000	1464	5630800000	7721400000	7070500000	8283800000	7698000000	8605600000	7246400000	8006900000	7137200000	7503700000	5967900000	8139600000	6977300000	4626800000	0.378369	7.50168e+09	6950725000	1.07927
Q9Z2U1	Proteasome subunit alpha type-5	Psma5	6	6	6	38.6	38.6	38.6	26.411	0	85.11	4216900000	122	353670000	212280000	351570000	211290000	215060000	248780000	132570000	286450000	153140000	258660000	311610000	248650000	262000000	215880000	0.385274	2.65442e+08	233620000	1.13621
P05366	Serum amyloid A-1 protein	Saa1	6	6	5	41.8	41.8	33.6	13.77	0	50.258	748940000	93	36621000	0	42220000	53099000	63819000	27593000	40697000	33148000	33743000	38585000	211070000	53728000	29973000	46345000	0.387045	3.72253e+07	60911125	0.611142
P07758	Alpha-1-antitrypsin 1-1	Serpina1a	33	16	2	55.4	32.9	5.6	46.002	0	323.31	2349700000000	9740	124800000000	123380000000	122910000000	109560000000	117610000000	98689000000	112220000000	106070000000	133450000000	127340000000	98346000000	100990000000	92742000000	109590000000	0.390804	1.16158e+11	110093500000	1.05509
Q8BK48	Pyrethroid hydrolase Ces2e	Ces2e	12	12	8	27.9	27.9	20.6	62.317	0	58.342	8795500000	323	522740000	486750000	480680000	545890000	571820000	651230000	649840000	586160000	745550000	486460000	548110000	613120000	530970000	486770000	0.392545	543185000	580872500	0.935119
P10605	Cathepsin B;Cathepsin B light chain;Cathepsin B heavy chain	Ctsb	17	17	17	46.3	46.3	46.3	37.279	0	323.31	21924000000	491	1474700000	995040000	1097300000	1371500000	1577800000	1619400000	1330000000	1501800000	1586700000	1287100000	1512500000	1435300000	1515400000	1378700000	0.395565	1.35596e+09	1443437500	0.939394
Q00519	Xanthine dehydrogenase/oxidase;Xanthine dehydrogenase;Xanthine oxidase	Xdh	8	8	8	8.3	8.3	8.3	146.56	0	18.024	723060000	52	0	45010000	47039000	53845000	65616000	40881000	43640000	69941000	48326000	52166000	50997000	50035000	47893000	35322000	0.395668	4.20652e+07	49790000	0.844852
P40124	Adenylyl cyclase-associated protein 1	Cap1	4	4	4	13.9	13.9	13.9	51.564	0	8.3833	97081000	11	24718000	32175000	0	0	0	0	29007000	0	0	0	0	0	0	0	0.398746	9.48217e+06	3625875	2.61514
P01843	Ig lambda-1 chain C region		4	4	4	61.9	61.9	61.9	11.575	0	158.14	2537600000	114	63088000	54791000	55682000	194770000	145150000	62115000	56372000	86285000	262910000	0	365100000	290370000	52036000	72209000	0.400013	9.59327e+07	148160250	0.647493
P11680	Properdin	Cfp	16	16	16	34.7	34.7	34.7	50.327	0	323.31	55118000000	858	3430800000	3417500000	4654300000	3332100000	5039900000	2536500000	2803800000	2674200000	3670400000	2891500000	4590700000	3165300000	3987300000	3145800000	0.40209	3.73518e+09	3366125000	1.10964
P12246	Serum amyloid P-component	Apcs	6	6	6	27.7	27.7	27.7	26.247	0	279.97	5838000000	243	279950000	448160000	192250000	181550000	220770000	312560000	379400000	646900000	275300000	269140000	689600000	239770000	147830000	172840000	0.402894	272540000	352597500	0.772949
Q9CPY7	Cytosol aminopeptidase	Lap3	17	17	17	44.5	44.5	44.5	56.141	0	93.418	5231800000	303	332190000	474330000	218120000	328010000	322280000	393910000	390610000	345350000	240500000	305130000	246450000	300300000	309800000	365660000	0.404944	3.44807e+08	312975000	1.10171
P05201	Aspartate aminotransferase, cytoplasmic	Got1	8	8	8	25.9	25.9	25.9	46.247	0	20.294	745940000	50	213180000	0	55389000	0	0	0	0	0	66949000	0	0	0	0	67358000	0.405212	44761500	16788375	2.66622
P14426	H-2 class I histocompatibility antigen, D-K alpha chain	H2-D1	3	1	1	9.9	3.9	3.9	40.619	0	23.325	539770000	71	0	0	0	0	0	0	0	0	0	0	0	0	0	37410000	0.408158	0	4676250	0
P01864;P01863;P01865	Ig gamma-2A chain C region secreted form;Ig gamma-2A chain C region, A allele;Ig gamma-2A chain C region, membrane-bound form	Ighg;Igh-1a	2	2	2	9.9	9.9	9.9	36.595	0	7.9472	324450000	49	0	0	0	0	0	0	0	0	0	0	0	0	0	9886700	0.408158	0	1.23584e+06	0
Q3UV17	Keratin, type II cytoskeletal 2 oral	Krt76	9	1	1	7.9	1.5	1.5	62.844	0.0022727	4.6745	392590000	33	0	0	0	0	0	0	0	0	0	0	32655000	0	0	0	0.408158	0	4081875	0
P06797	Cathepsin L1;Cathepsin L1 heavy chain;Cathepsin L1 light chain	Ctsl	6	6	6	24.9	24.9	24.9	37.547	0.0023923	5.492	174610000	31	0	0	0	0	0	0	0	35366000	0	0	0	0	0	0	0.408158	0	4420750	0
Q8VCC2	Liver carboxylesterase 1	Ces1	4	1	1	6	2.5	2.5	62.679	0.0022831	4.7048	9794200000	28	0	0	0	0	0	0	0	0	0	0	0	0	0	566010000	0.408158	0	70751250	0
Q9JM99	Proteoglycan 4;Proteoglycan 4 C-terminal part	Prg4	8	8	8	9.2	9.2	9.2	115.99	0	12.057	425410000	27	0	0	0	0	0	0	0	0	0	0	106680000	0	0	0	0.408158	0	13335000	0
P34902	Cytokine receptor common subunit gamma	Il2rg	3	3	3	8.9	8.9	8.9	42.241	0.004158	3.2777	66804000	24	0	0	0	0	0	0	0	0	0	0	0	0	0	8884500	0.408158	0	1.11056e+06	0
P60710	Actin, cytoplasmic 1;Actin, cytoplasmic 1, N-terminally processed	Actb	23	1	1	64.3	4.5	4.5	41.736	0	219.26	4214000000	23	0	0	0	0	0	0	0	0	0	0	0	0	0	340140000	0.408158	0	42517500	0
P04223	H-2 class I histocompatibility antigen, K-K alpha chain	H2-K1	3	1	1	10	3.8	3.8	41.646	0.0040816	3.0611	77941000	22	0	0	0	0	0	0	0	0	0	0	0	0	0	37410000	0.408158	0	4676250	0
P97399	Dentin sialophosphoprotein;Dentin phosphoprotein;Dentin sialoprotein	Dspp	2	2	2	4.5	4.5	4.5	93.902	0	77.451	262670000	22	0	0	0	0	0	0	0	0	0	0	0	0	0	60386000	0.408158	0	7548250	0
Q32KG4	Retrotransposon gag domain-containing protein 1	Rgag1	1	1	1	1.8	1.8	1.8	138.47	0.0040568	2.9635	2931400000	21	0	0	0	0	0	0	0	0	0	0	0	0	0	234170000	0.408158	0	29271250	0
P01631	Ig kappa chain V-II region 26-10		2	2	2	17.7	17.7	17.7	12.273	0	31.663	389650000	20	0	0	0	0	0	0	0	0	0	0	0	0	0	41725000	0.408158	0	5215625	0
P08905	Lysozyme C-2	Lyz2	2	2	2	31.1	31.1	31.1	16.689	0	35.673	300340000	20	0	0	0	0	0	0	0	0	0	0	0	0	54244000	0	0.408158	0	6780500	0
Q80YY7	Zinc finger protein 618	Znf618	1	1	1	1	1	1	104.87	1	-2	849450000	19	0	0	0	0	0	0	0	0	0	0	0	0	0	32481000	0.408158	0	4060125	0
Q01102	P-selectin	Selp	3	3	3	5.7	5.7	5.7	83.098	0	10.209	109270000	17	0	0	0	0	0	0	0	0	0	0	0	0	0	37208000	0.408158	0	4651000	0
P01902	H-2 class I histocompatibility antigen, K-D alpha chain	H2-K1	2	1	1	5.4	2.7	2.7	41.489	0.0023866	5.4802	167590000	16	0	0	0	0	0	0	0	0	0	0	0	0	0	24377000	0.408158	0	3047125	0
Q7TMD7	Desmoglein-4	Dsg4	1	1	1	1.2	1.2	1.2	114.45	0.0078431	2.6314	276300000	16	0	0	0	0	0	0	0	0	0	0	0	0	0	51667000	0.408158	0	6458375	0
Q8QZR4	Out at first protein homolog	Oaf	3	3	3	12.4	12.4	12.4	31.524	0.0043668	4.0027	42452000	16	0	0	0	0	0	0	16438000	0	0	0	0	0	0	0	0.408158	0	2054750	0
Q9DCD0	6-phosphogluconate dehydrogenase, decarboxylating	Pgd	6	6	6	17.8	17.8	17.8	53.247	0	6.0622	100930000	16	0	0	0	0	0	0	0	28244000	0	0	0	0	0	0	0.408158	0	3530500	0
O88342	WD repeat-containing protein 1	Wdr1	3	3	3	8.6	8.6	8.6	66.406	0	9.8078	127770000	15	0	0	0	0	0	0	0	0	0	27281000	0	0	0	0	0.408158	0	3410125	0
P28076	Proteasome subunit beta type-9	Psmb9	1	1	1	9.6	9.6	9.6	23.396	0.0024096	5.5504	225440000	15	0	0	0	0	0	0	0	0	0	0	11475000	0	0	0	0.408158	0	1434375	0
P50405	Pulmonary surfactant-associated protein B	Sftpb	2	2	2	6.1	6.1	6.1	41.728	0.004065	2.9857	65755000	15	0	0	0	0	0	0	0	0	0	11546000	0	0	0	0	0.408158	0	1443250	0
Q8R1U2	Cell growth regulator with EF hand domain protein 1	Cgref1	2	2	2	13.9	13.9	13.9	30.847	0.0044743	4.3652	98806000	15	0	0	0	0	0	0	0	0	0	0	0	15988000	0	0	0.408158	0	1998500	0
Q99PT1	Rho GDP-dissociation inhibitor 1	Arhgdia	3	3	3	22.1	22.1	22.1	23.407	0.0042373	3.5216	94675000	15	0	0	0	0	0	0	0	0	0	0	0	0	0	13279000	0.408158	0	1659875	0
P50709;Q5G865;P50713;P50707;P50704;P50706;Q64016;P50712;Q5G866;P50714;P50711;P50708;P50705;P28310;P28309;P11477	Alpha-defensin 11;Alpha-defensin 24;Alpha-defensin 15;Alpha-defensin 9;Alpha-defensin 6/12;Alpha-defensin 8;Alpha-defensin 17;Alpha-defensin 14;Alpha-defensin 23;Alpha-defensin 16;Alpha-defensin 13;Alpha-defensin 10;Alpha-defensin 7;Alpha-defensin 3;Alpha-defensin 2;Alpha-defensin 1	Defa11;Defa24;Defa15;Defa9;Defa6;Defa8;Defa17;Defa14;Defa23;Defa16;Defa13;Defa10;Defa7;Defa3;Defa2;Defa1	2	2	2	20	20	20	9.5416	0.0096525	2.4792	79866000	14	0	0	0	0	0	0	0	18471000	0	0	0	0	0	0	0.408158	0	2308875	0
Q01705	Neurogenic locus notch homolog protein 1;Notch 1 extracellular truncation;Notch 1 intracellular domain	Notch1	2	2	2	1	1	1	270.83	0.0079365	2.7767	32280000	14	0	0	0	0	0	0	0	0	0	0	0	0	0	12072000	0.408158	0	1509000	0
O08997	Copper transport protein ATOX1	Atox1	2	2	2	47.1	47.1	47.1	7.3384	0	7.3084	175950000	13	0	0	0	0	0	0	0	0	0	0	0	0	0	30156000	0.408158	0	3769500	0
P09055	Integrin beta-1	Itgb1	3	3	3	4.9	4.9	4.9	88.231	0.0044053	4.2047	62324000	13	0	0	0	0	0	0	0	0	0	0	0	14838000	0	0	0.408158	0	1854750	0
Q91VW3	SH3 domain-binding glutamic acid-rich-like protein 3	Sh3bgrl3	1	1	1	20.4	20.4	20.4	10.477	0.0095238	2.4016	45448000	13	0	0	0	0	0	0	0	0	0	0	0	0	0	6666200	0.408158	0	833275	0
P50247	Adenosylhomocysteinase	Ahcy	3	3	3	9.3	9.3	9.3	47.688	0.0044843	4.397	93186000	12	0	0	0	0	0	0	0	0	0	0	0	0	17594000	0	0.408158	0	2199250	0
Q91Y47	Coagulation factor XI;Coagulation factor XIa heavy chain;Coagulation factor XIa light chain	F11	2	1	1	3.2	2.1	2.1	69.788	0.0043478	3.984	67490000	12	0	0	0	0	0	0	0	0	0	0	0	0	0	12319000	0.408158	0	1539875	0
O55111	Desmoglein-2	Dsg2	4	4	4	5.3	5.3	5.3	122.38	0	6.4921	17090000	11	0	0	0	0	0	0	0	6743000	0	0	0	0	0	0	0.408158	0	842875	0
P10493	Nidogen-1	Nid1	5	5	5	5	5	5	136.54	0.0023697	5.389	238320000	11	0	0	0	0	0	0	0	0	0	0	0	0	0	16797000	0.408158	0	2099625	0
P18528;P18527;P18529;P18526;P18525;P01783	Ig heavy chain V region 6.96;Ig heavy chain V region 914;Ig heavy chain V region 5-76;Ig heavy chain V region 345;Ig heavy chain V region 5-84;Ig heavy chain V region MOPC 21		2	2	2	30.6	30.6	30.6	11.007	0.0024272	5.6506	39098000	11	0	0	0	0	0	0	0	0	0	0	0	0	16928000	0	0.408158	0	2116000	0
Q64739	Collagen alpha-2(XI) chain	Col11a2	1	1	1	1.4	1.4	1.4	171.53	0	9.8877	68822000	11	0	0	0	0	0	0	0	0	0	18896000	0	0	0	0	0.408158	0	2362000	0
P10649	Glutathione S-transferase Mu 1	Gstm1	5	5	3	28.4	28.4	16.5	25.97	0	6.1051	320410000	10	0	0	0	0	0	0	0	0	0	0	0	0	0	20442000	0.408158	0	2555250	0
O88673	Diacylglycerol kinase alpha	Dgka	1	1	1	2.3	2.3	2.3	82.761	1	-2	2048600000	9	0	0	0	0	0	0	0	0	0	0	0	0	0	110220000	0.408158	0	13777500	0
P11588	Major urinary protein 1	Mup1	19	1	1	78.3	8.9	8.9	20.648	0.0043011	3.8041	200430000	9	0	0	0	0	0	0	0	0	0	0	0	0	0	85205000	0.408158	0	10650625	0
P17897	Lysozyme C-1	Lyz1	1	1	1	8.1	8.1	8.1	16.794	0.0078278	2.6041	47153000	9	0	0	0	0	0	0	0	12038000	0	0	0	0	0	0	0.408158	0	1504750	0
O35453	Serine protease hepsin;Serine protease hepsin non-catalytic chain;Serine protease hepsin catalytic chain	Hpn	1	1	1	5	5	5	46.821	0.0024213	5.6458	40662000	8	0	0	0	0	0	0	0	0	0	10173000	0	0	0	0	0.408158	0	1271625	0
P01638;P01637	Ig kappa chain V-V region L6;Ig kappa chain V-V region T1		1	1	1	13	13	13	12.986	0.0023641	5.3056	91592000	8	0	0	0	0	0	0	0	0	0	0	11200000	0	0	0	0.408158	0	1400000	0
P28828	Receptor-type tyrosine-protein phosphatase mu	Ptprm	3	3	3	2.8	2.8	2.8	163.65	0.0040984	3.1179	838720000	8	0	0	0	0	0	0	0	0	0	0	0	0	16961000	0	0.408158	0	2120125	0
P45376	Aldose reductase	Akr1b1	1	1	1	4.4	4.4	4.4	35.732	0	5.9293	74335000	8	0	0	0	0	0	0	0	0	0	0	0	0	0	40848000	0.408158	0	5106000	0
Q3TYD4	Arylsulfatase G	Arsg	1	1	1	3.8	3.8	3.8	57.433	0.0043384	3.9771	41315000	8	0	0	0	0	0	0	0	0	0	0	0	0	0	5207600	0.408158	0	650950	0
P43137	Lithostathine-1	Reg1	3	3	3	28.5	28.5	28.5	18.518	0.0043764	4.0252	261330000	7	0	0	0	0	0	0	0	0	0	0	0	0	65925000	0	0.408158	0	8240625	0
P97333	Neuropilin-1	Nrp1	4	4	4	6.6	6.6	6.6	103	0	13.241	240590000	7	0	0	0	0	0	0	0	0	0	0	0	0	0	80484000	0.408158	0	10060500	0
Q07797	Galectin-3-binding protein	Lgals3bp	2	2	2	5.9	5.9	5.9	64.49	0	6.6689	28361000	7	0	0	0	0	0	0	0	0	0	0	0	0	0	17118000	0.408158	0	2139750	0
O35516	Neurogenic locus notch homolog protein 2;Notch 2 extracellular truncation;Notch 2 intracellular domain	Notch2	3	3	3	1.6	1.6	1.6	265.33	0	5.7985	10176000	6	0	0	0	0	0	0	0	10104000	0	0	0	0	0	0	0.408158	0	1263000	0
P99024;Q9CWF2;Q7TMM9;Q9ERD7;P68372;Q922F4	Tubulin beta-5 chain;Tubulin beta-2B chain;Tubulin beta-2A chain;Tubulin beta-3 chain;Tubulin beta-4B chain;Tubulin beta-6 chain	Tubb5;Tubb2b;Tubb2a;Tubb3;Tubb4b;Tubb6	3	3	3	9.9	9.9	9.9	49.67	0.0042735	3.727	27489000	6	0	0	0	0	0	0	0	0	0	0	0	0	0	30844000	0.408158	0	3855500	0
Q80US4	Actin-related protein 5	Actr5	1	1	1	1.2	1.2	1.2	67.844	0.007874	2.7105	3290400000	6	0	0	0	0	0	0	0	0	0	607650000	0	0	0	0	0.408158	0	75956250	0
Q8BGB2	Tetratricopeptide repeat protein 7A	Ttc7a	1	1	1	1.7	1.7	1.7	96.155	0.004329	3.9251	109660000	6	0	0	0	0	0	0	0	0	0	0	0	0	0	51150000	0.408158	0	6393750	0
Q9CWJ9	Bifunctional purine biosynthesis protein PURH;Phosphoribosylaminoimidazolecarboxamide formyltransferase;IMP cyclohydrolase	Atic	3	3	3	8.3	8.3	8.3	64.217	0.0044543	4.3308	47251000	6	0	0	0	0	0	0	0	0	0	0	0	0	0	17228000	0.408158	0	2153500	0
Q9EQ21	Hepcidin	Hamp	1	1	1	14.5	14.5	14.5	9.352	0.0095785	2.4379	61868000	6	0	0	0	0	0	0	0	0	0	0	0	0	14585000	0	0.408158	0	1823125	0
P01635	Ig kappa chain V-V region K2		3	3	3	33	33	33	12.581	0	8.9222	36511000	5	0	0	0	0	0	0	0	0	0	0	11108000	0	0	0	0.408158	0	1388500	0
B2RPV6	Multimerin-1	Mmrn1	3	3	3	3.4	3.4	3.4	136.1	0.0077821	2.5554	23193000	4	0	0	0	0	0	0	0	0	0	0	0	0	0	6675000	0.408158	0	834375	0
P49222	Erythrocyte membrane protein band 4.2	Epb42	1	1	1	2.7	2.7	2.7	76.755	0.0096154	2.453	180990000	4	0	0	0	0	0	0	0	0	0	100240000	0	0	0	0	0.408158	0	12530000	0
Q99MV5	Putative helicase Mov10l1	Mov10l1	1	1	1	1.2	1.2	1.2	132.79	0.0078125	2.5952	693010000	3	0	0	0	0	0	0	0	0	0	260520000	0	0	0	0	0.408158	0	32565000	0
Q91V80	Apolipoprotein F	Apof	1	1	1	6	6	6	34.359	0.0043573	3.9843	100710000	2	0	0	0	0	0	0	0	0	0	0	0	0	101540000	0	0.408158	0	12692500	0
Q922G2	Protein FAM76A	Fam76a	1	1	1	4.2	4.2	4.2	35.095	1	-2	86809000	2	0	0	0	0	0	0	0	0	0	0	0	0	0	118120000	0.408158	0	14765000	0
P97812	Indian hedgehog protein;Indian hedgehog protein N-product;Indian hedgehog protein C-product	Ihh	1	1	1	4.4	4.4	4.4	45.484	0.0041237	3.1745	58973000	1	0	0	0	0	0	0	36039000	0	0	0	0	0	0	0	0.408158	0	4504875	0
Q00896	Alpha-1-antitrypsin 1-3	Serpina1c	32	1	1	59.2	5.3	5.3	45.823	1	-2	35039000	1	0	0	0	0	0	0	0	0	0	0	0	0	8223400	0	0.408158	0	1027925	0
Q810C0	SLIT and NTRK-like protein 2	Slitrk2	1	1	1	2.2	2.2	2.2	95.435	0.0042105	3.3604	667200000	1	0	0	0	0	0	0	0	0	0	0	238190000	0	0	0	0.408158	0	29773750	0
Q91YI0	Argininosuccinate lyase	Asl	1	1	1	4.3	4.3	4.3	51.739	0.0043956	4.1509	13337000	1	0	0	0	0	0	0	0	13243000	0	0	0	0	0	0	0.408158	0	1655375	0
E9Q557	Desmoplakin	Dsp	2	2	2	0.8	0.8	0.8	332.91	0	55.491	54089000	15	0	0	0	0	0	0	0	0	0	0	0	0	4928700	0	0.408158	0	616088	0
P01868;P01869	Ig gamma-1 chain C region secreted form;Ig gamma-1 chain C region, membrane-bound form	Ighg1	5	5	5	24.4	24.4	24.4	35.704	0	16.662	176010000	24	0	0	0	0	0	0	0	0	0	0	0	0	0	41038000	0.408158	0	5129750	0
Q80W65	Proprotein convertase subtilisin/kexin type 9	Pcsk9	3	3	3	6.1	6.1	6.1	74.822	0.0078585	2.6684	99217000	8	0	0	0	0	0	0	0	25612000	0	0	0	0	0	0	0.408158	0	3201500	0
P35230	Regenerating islet-derived protein 3-beta;Regenerating islet-derived protein 3-beta 16.5 kDa form;Regenerating islet-derived protein 3-beta 15 kDa form	Reg3b	3	3	3	18.9	18.9	18.9	19.476	0	17.407	354980000	7	0	0	0	0	0	0	0	0	0	0	0	107190000	0	0	0.408158	0	13398750	0
Q5BKQ4	Inactive pancreatic lipase-related protein 1	Pnliprp1	4	4	4	12.5	12.5	12.5	52.695	0.0023202	4.9467	47090000	9	0	0	0	0	0	0	0	9666900	0	0	0	0	0	0	0.408158	0	1.20836e+06	0
Q00724	Retinol-binding protein 4	Rbp4	17	17	17	75.1	75.1	75.1	23.206	0	323.31	135630000000	810	6106400000	6154400000	10821000000	9481400000	8314500000	6783000000	9413000000	5684200000	9779800000	8077500000	7298400000	9951100000	10025000000	9752700000	0.40825	7943450000	8747712500	0.90806
Q61646	Haptoglobin;Haptoglobin alpha chain;Haptoglobin beta chain	Hp	24	24	24	57.1	57.1	57.1	38.752	0	323.31	28789000000	230	32519000	0	0	120240000	23438000	0	0	0	0	0	29615000000	88419000	0	111910000	0.408258	2.93662e+07	3726916125	0.00787948
O35664	Interferon alpha/beta receptor 2	Ifnar2	4	4	4	5.1	5.1	5.1	56.578	0	33.611	4027300000	295	217260000	149270000	165720000	160270000	258090000	194320000	240260000	217950000	187870000	163230000	153910000	236790000	192500000	299080000	0.412357	1.90822e+08	211448750	0.902449
Q9CR35	Chymotrypsinogen B;Chymotrypsin B chain A;Chymotrypsin B chain B;Chymotrypsin B chain C	Ctrb1	3	3	3	9.1	9.1	9.1	27.822	0	28.687	1048900000	40	0	0	0	67706000	0	0	0	0	0	0	61508000	71309000	76631000	0	0.419724	1.12843e+07	26181000	0.431012
P28843	Dipeptidyl peptidase 4;Dipeptidyl peptidase 4 membrane form;Dipeptidyl peptidase 4 soluble form	Dpp4	6	6	6	9.6	9.6	9.6	87.436	0	21.439	445920000	60	0	27166000	48660000	0	0	37194000	31938000	39226000	24235000	24632000	24582000	32592000	33684000	0	0.420972	1.88367e+07	26361125	0.714562
Q9R0E2	Procollagen-lysine,2-oxoglutarate 5-dioxygenase 1	Plod1	9	9	9	15.5	15.5	15.5	83.594	0	14.35	551970000	73	39768000	0	28901000	38356000	40910000	37119000	28529000	47217000	43304000	47644000	28650000	31692000	28437000	34478000	0.421651	3.08423e+07	36243875	0.850967
P03953	Complement factor D	Cfd	10	10	10	43.6	43.6	43.6	28.057	0	323.31	167180000000	1281	10097000000	8172700000	9781800000	9174100000	10763000000	9980900000	8620400000	13224000000	8674800000	8962400000	9945500000	11277000000	9694400000	11981000000	0.421817	9.66158e+09	10297437500	0.938251
P07724	Serum albumin	Alb	52	52	48	80.9	80.9	78.1	68.692	0	323.31	353640000000	3670	20471000000	23423000000	20018000000	21193000000	22734000000	27281000000	18536000000	22713000000	25052000000	21740000000	16206000000	24623000000	21857000000	18937000000	0.422017	22520000000	21208000000	1.06186
Q08761	Vitamin K-dependent protein S	Pros1	16	16	16	24.4	24.4	24.4	74.934	0	177.11	11654000000	422	583660000	739800000	711910000	743470000	584130000	681280000	689860000	771910000	718070000	671650000	586760000	771970000	656880000	776440000	0.422242	6.74042e+08	705442500	0.955488
P49722	Proteasome subunit alpha type-2	Psma2	3	3	3	20.9	20.9	20.9	25.926	0	14.504	2224400000	83	178200000	109830000	120340000	86877000	89611000	56381000	290260000	110760000	0	88343000	167340000	207950000	108820000	136090000	0.423067	1.06873e+08	138695375	0.77056
P08071	Lactotransferrin	Ltf	21	21	21	41.3	41.3	41.3	77.837	0	50.386	1918400000	183	116320000	100280000	34312000	122740000	142620000	112730000	144570000	116790000	80189000	70129000	130900000	154070000	147940000	114490000	0.425789	1.04834e+08	119884750	0.874454
Q9QUM9	Proteasome subunit alpha type-6	Psma6	11	11	11	48	48	48	27.372	0	60.258	3054300000	194	186920000	144730000	120790000	166270000	192880000	160830000	194520000	184740000	93313000	157180000	168800000	185210000	219620000	218540000	0.428215	162070000	177740375	0.911836
P28798	Granulins;Acrogranin;Granulin-1;Granulin-2;Granulin-3;Granulin-4;Granulin-5;Granulin-6;Granulin-7	Grn	17	17	17	46.7	46.7	46.7	63.458	0	133.06	5434900000	432	284360000	274430000	316430000	387290000	323880000	383290000	276300000	357850000	334300000	318340000	359440000	353690000	358060000	427510000	0.429515	328280000	348186250	0.942829
Q62351	Transferrin receptor protein 1	Tfrc	18	18	18	28.7	28.7	28.7	85.73	0	64.633	2740300000	196	151480000	310230000	173140000	191300000	165180000	156240000	118770000	308410000	205890000	195220000	91907000	192340000	89316000	71261000	0.429812	1.91262e+08	159139250	1.20185
O88998	Noelin	Olfm1	5	5	5	13.4	13.4	13.4	55.397	0	10.101	533590000	36	40051000	40082000	42104000	0	0	0	0	0	0	75695000	0	0	0	0	0.434943	2.03728e+07	9461875	2.15315
P07309	Transthyretin	Ttr	14	14	14	76.2	76.2	76.2	15.776	0	323.31	1206500000000	2867	84110000000	63272000000	80297000000	73490000000	99760000000	73305000000	88802000000	63110000000	77500000000	61143000000	60763000000	88873000000	81591000000	68355000000	0.437125	79039000000	73767125000	1.07147
P30412	Peptidyl-prolyl cis-trans isomerase C	Ppic	5	5	5	32.5	32.5	32.5	22.794	0	11.199	620050000	78	48233000	0	47778000	0	44618000	44506000	37431000	46072000	46933000	35473000	32837000	36495000	31738000	34835000	0.443802	3.08558e+07	37726750	0.817877
P43025	Tetranectin	Clec3b	7	7	7	36.6	36.6	36.6	22.257	0	82.241	6429600000	136	406440000	270890000	337770000	474350000	493620000	288390000	433820000	499410000	370550000	509530000	337350000	394910000	300550000	471030000	0.44456	3.78577e+08	414643750	0.913017
Q8QZR3	Pyrethroid hydrolase Ces2a	Ces2a	7	3	3	15.9	8.4	8.4	61.94	0.0023041	4.8211	334040000	29	52507000	43575000	0	21242000	26650000	0	0	0	0	0	0	38675000	49764000	30665000	0.446213	2.39957e+07	14888000	1.61175
A2ASS6	Titin	Ttn	4	4	4	0.2	0.2	0.2	3906.4	0.0041322	3.2076	1891100000	9	245440000	227040000	106850000	0	0	0	104880000	131450000	114160000	0	0	0	0	119160000	0.446659	96555000	58706250	1.64471
P15379	CD44 antigen	Cd44	2	2	2	2.7	2.7	2.7	85.616	0.004386	4.1189	714770000	49	0	80538000	54873000	0	0	0	0	0	0	0	0	0	0	75618000	0.446874	22568500	9452250	2.38763
Q01279	Epidermal growth factor receptor	Egfr	35	35	35	30.6	30.6	30.6	134.85	0	323.31	300860000000	1927	23033000000	17653000000	15435000000	15449000000	17221000000	17655000000	13862000000	17213000000	14549000000	14749000000	20702000000	15692000000	16582000000	19716000000	0.447055	17741000000	16633125000	1.06661
P70389	Insulin-like growth factor-binding protein complex acid labile subunit	Igfals	26	26	26	45.1	45.1	45.1	66.959	0	323.31	69469000000	1384	4471600000	4078400000	4444300000	3713200000	4149000000	4070700000	4403400000	3267300000	4679500000	4860100000	3816700000	3332100000	3525000000	3663500000	0.455785	4.15453e+09	3943450000	1.05353
P08607	C4b-binding protein	C4bpa	16	16	16	36.5	36.5	36.5	51.523	0	294.88	78309000000	1085	3761300000	5384100000	4844200000	3867700000	5119900000	4875800000	5745700000	4254000000	6570400000	6261800000	5044000000	4083700000	4437800000	3771900000	0.458723	4.64217e+09	5021162500	0.92452
P06745	Glucose-6-phosphate isomerase	Gpi	6	6	6	16.3	16.3	16.3	62.766	0	15.893	569550000	54	60940000	18147000	34875000	42318000	52128000	0	36800000	21346000	30559000	30357000	0	17989000	45859000	35242000	0.458783	3.47347e+07	27269000	1.27378
Q8R121	Protein Z-dependent protease inhibitor	Serpina10	16	16	16	37.1	37.1	37.1	51.797	0	194.53	62535000000	903	3792000000	3813500000	3494200000	3888000000	4046000000	4216700000	4161800000	3079000000	3661800000	3826300000	4650000000	4104000000	4479800000	4426400000	0.462056	3.87507e+09	4048637500	0.957129
Q9R1P1	Proteasome subunit beta type-3	Psmb3	5	5	5	34.6	34.6	34.6	22.965	0	69.297	2103200000	104	47997000	70147000	124010000	142170000	146500000	176420000	180840000	313280000	94229000	124290000	150850000	161390000	0	158680000	0.467543	117874000	147944875	0.796743
Q9QXC1	Fetuin-B	Fetub	20	20	20	51.3	51.3	51.3	42.712	0	323.31	311460000000	1820	20195000000	18520000000	17187000000	17598000000	20075000000	21601000000	22396000000	22946000000	16416000000	14778000000	19936000000	20130000000	25220000000	20910000000	0.468438	19196000000	20341500000	0.943687
P26928	Hepatocyte growth factor-like protein;Hepatocyte growth factor-like protein alpha chain;Hepatocyte growth factor-like protein beta chain	Mst1	23	23	23	42.6	42.6	42.6	80.618	0	188.46	22126000000	621	1562300000	1182200000	1119000000	1300100000	1469400000	1244000000	1314800000	1294300000	1070800000	1282700000	1242000000	1609600000	1098300000	1030500000	0.483857	1.31283e+09	1242875000	1.05629
O89103	Complement component C1q receptor	Cd93	5	5	5	11.6	11.6	11.6	69.354	0	27.067	631050000	64	74060000	35443000	60215000	0	67389000	0	0	0	0	0	52433000	64484000	55544000	47100000	0.488169	3.95178e+07	27445125	1.43989
P14106	Complement C1q subcomponent subunit B	C1qb	5	5	5	24.5	24.5	24.5	26.717	0	109.93	4671900000	123	432680000	126430000	333730000	98659000	56204000	110770000	400880000	232970000	147650000	224890000	244360000	127260000	377430000	170020000	0.493897	1.93079e+08	240682500	0.802214
P41317	Mannose-binding protein C	Mbl2	15	15	15	57	57	57	25.957	0	323.31	67077000000	690	3796300000	3629900000	4631300000	3486400000	4436800000	3707800000	4180200000	4526300000	5417600000	4765900000	4130400000	4449800000	3483400000	2717900000	0.499976	3.94808e+09	4208937500	0.938024
P20029	78 kDa glucose-regulated protein	Hspa5	22	22	21	39.5	39.5	37.9	72.421	0	99.443	4402100000	347	282060000	342180000	312180000	277630000	253930000	245620000	310060000	258510000	254780000	276170000	304000000	259450000	310080000	202640000	0.501978	285600000	271961250	1.05015
P97300	Neuroplastin	Nptn	3	3	3	10.8	10.8	10.8	44.373	0.002381	5.4477	282120000	29	0	0	0	0	21226000	23050000	19979000	0	26338000	0	0	22490000	27027000	0	0.5042	7.37933e+06	11979250	0.61601
P13634	Carbonic anhydrase 1	Ca1	11	11	11	72	72	72	28.33	0	188.82	7122800000	311	624880000	483390000	603140000	351740000	263650000	304680000	458270000	306960000	508190000	364700000	324190000	172410000	310650000	629870000	0.509531	438580000	384405000	1.14093
P08121	Collagen alpha-1(III) chain	Col3a1	9	9	5	8.3	8.3	5.3	138.94	0	19.54	2852100000	89	169400000	0	0	259120000	285650000	397960000	227280000	203530000	216160000	231750000	180100000	251920000	191970000	296440000	0.509553	185355000	224893750	0.824189
P70269	Cathepsin E	Ctse	3	3	3	7.6	7.6	7.6	42.937	0	6.2129	642460000	57	0	0	62656000	0	0	51485000	41930000	39845000	0	0	0	0	0	0	0.510075	19023500	10221875	1.86106
P01887	Beta-2-microglobulin	B2m	5	5	5	53.8	53.8	53.8	13.779	0	98.088	134760000000	255	8677200000	6384000000	9524800000	8260800000	10439000000	10572000000	8774100000	7822600000	9685700000	9169700000	8225500000	8625500000	9155800000	6820800000	0.517559	8976300000	8534962500	1.05171
P97321	Prolyl endopeptidase FAP;Antiplasmin-cleaving enzyme FAP, soluble form	Fap	8	8	8	12.4	12.4	12.4	87.944	0	33.671	487790000	54	0	0	0	0	25138000	0	31518000	47177000	0	0	0	0	0	0	0.51894	4.18967e+06	9836875	0.425914
P01029	Complement C4-B;Complement C4 beta chain;Complement C4 alpha chain;C4a anaphylatoxin;Complement C4 gamma chain	C4b	79	79	73	47.6	47.6	45.3	192.91	0	323.31	352280000000	4654	20612000000	17506000000	17686000000	21812000000	23952000000	23803000000	21192000000	13544000000	21133000000	23749000000	26547000000	21206000000	24317000000	25885000000	0.519079	2.08952e+10	22196625000	0.941367
A6X935	Inter alpha-trypsin inhibitor, heavy chain 4	Itih4	48	48	48	52.9	52.9	52.9	104.66	0	323.31	445480000000	4333	23853000000	32610000000	20595000000	28892000000	24268000000	29522000000	27787000000	34247000000	26152000000	25604000000	37545000000	27510000000	25104000000	22676000000	0.52164	2.66233e+10	28328125000	0.93982
P26645	Myristoylated alanine-rich C-kinase substrate	Marcks	2	2	2	7.4	7.4	7.4	29.661	0.0042194	3.4234	58261000	13	5207100	0	0	8298600	0	0	4665600	0	5065800	0	0	0	0	0	0.521897	2250950	1216425	1.85046
P14430;P14429	H-2 class I histocompatibility antigen, Q8 alpha chain;H-2 class I histocompatibility antigen, Q7 alpha chain	H2-Q8;H2-Q7	6	3	2	18.1	7.7	4	37.41	0	19.447	1444300000	94	52058000	53501000	87560000	112960000	98148000	118750000	124400000	136620000	73045000	0	73220000	111840000	54299000	0	0.527868	8.71628e+07	71678000	1.21603
Q9DBB9	Carboxypeptidase N subunit 2	Cpn2	19	19	19	39.3	39.3	39.3	60.478	0	323.31	397820000000	1687	23863000000	28589000000	28060000000	21262000000	24252000000	28454000000	24627000000	32718000000	29003000000	27498000000	19152000000	21206000000	21313000000	18118000000	0.529228	2.57467e+10	24204375000	1.06372
P01872	Ig mu chain C region	Ighm	22	22	22	46	46	46	49.971	0	323.31	67317000000	857	1686100000	9194800000	5601500000	4324100000	4986600000	2526300000	2164300000	7149100000	4226900000	3302500000	6998400000	3311000000	1345600000	2667300000	0.530704	4719900000	3895637500	1.21159
P46412	Glutathione peroxidase 3	Gpx3	8	8	7	37.6	37.6	32.3	25.424	0	128.65	96005000000	532	6954600000	5230100000	4308700000	4798700000	5390200000	5599100000	5583900000	7872800000	6703200000	6415400000	4356900000	5299400000	4960000000	4785500000	0.535635	5.38023e+09	5747137500	0.936159
P00687	Alpha-amylase 1	Amy1	23	23	16	55.6	55.6	40.1	57.643	0	323.31	22775000000	752	846890000	864250000	1206200000	1381100000	1345100000	1265700000	1298600000	950720000	1703000000	1415800000	969290000	1208600000	1279600000	1061300000	0.536252	1151540000	1235863750	0.931769
Q8BPB5	EGF-containing fibulin-like extracellular matrix protein 1	Efemp1	20	20	20	56.4	56.4	56.4	54.952	0	323.31	31095000000	823	1304900000	1668400000	1552900000	1912900000	1859600000	1826500000	1569000000	1565100000	1692600000	1616300000	1371300000	2086100000	1586800000	1402500000	0.54004	1.68753e+09	1611212500	1.04737
Q05909	Receptor-type tyrosine-protein phosphatase gamma	Ptprg	6	6	6	5.7	5.7	5.7	161.24	0	29.215	574100000	61	50798000	46707000	0	40585000	48686000	0	54775000	39918000	0	0	0	48610000	0	38870000	0.5417	3.11293e+07	22771625	1.36702
P45700	Mannosyl-oligosaccharide 1,2-alpha-mannosidase IA	Man1a1	16	16	16	30.5	30.5	30.5	73.275	0	75.322	5288800000	293	378780000	375910000	322480000	288230000	234530000	271290000	303220000	311890000	279100000	288450000	209630000	313630000	269960000	379170000	0.547655	311870000	294381250	1.05941
O09049	Regenerating islet-derived protein 3-gamma;Regenerating islet-derived protein 3-gamma 16.5 kDa form;Regenerating islet-derived protein 3-gamma 15 kDa form	Reg3g	5	5	5	36.8	36.8	36.8	19.307	0	29.512	978820000	90	69748000	0	0	74287000	88567000	49381000	103630000	163660000	38182000	0	75094000	47139000	77948000	0	0.548592	4.69972e+07	63206625	0.743548
Q8CIZ8	von Willebrand factor;von Willebrand antigen 2	Vwf	58	58	58	28.5	28.5	28.5	309.27	0	323.31	12843000000	730	97777000	1176500000	576300000	1115200000	51760000	1211900000	1013900000	2833100000	246790000	1170100000	397060000	1375100000	447560000	173430000	0.5493	7.04906e+08	957130000	0.736479
Q61233	Plastin-2	Lcp1	15	15	15	29.3	29.3	29.3	70.148	0	40.112	2353400000	219	143340000	140680000	139410000	126470000	137000000	175670000	133570000	184390000	155400000	116450000	141780000	141970000	166860000	161390000	0.549976	1.43762e+08	150226250	0.956968
Q9WUB3	Glycogen phosphorylase, muscle form	Pygm	5	5	2	6.5	6.5	3.2	97.285	0	5.7601	95221000	18	60697000	0	0	0	0	0	0	0	0	0	0	0	0	32559000	0.551072	1.01162e+07	4069875	2.48562
P07743	BPI fold-containing family A member 2	Bpifa2	3	3	3	17.4	17.4	17.4	24.753	0	65.875	831170000	44	0	49436000	89802000	48635000	0	100280000	59652000	108910000	52960000	80559000	30091000	88436000	0	63535000	0.553393	48025500	60517875	0.793575
P29788	Vitronectin	Vtn	18	18	18	37.2	37.2	37.2	54.848	0	323.31	272660000000	2089	12611000000	17705000000	15364000000	16335000000	16701000000	17254000000	15501000000	15145000000	15302000000	15135000000	20887000000	15308000000	16906000000	19032000000	0.562892	15995000000	16652000000	0.960545
P04117	Fatty acid-binding protein, adipocyte	Fabp4	10	10	10	69.7	69.7	69.7	14.65	0	71.294	6206200000	221	99173000	82711000	1381700000	279580000	857330000	115350000	133070000	158510000	899690000	266690000	138790000	101010000	205630000	784170000	0.569363	4.69307e+08	335945000	1.39698
P23953	Carboxylesterase 1C	Ces1c	25	25	22	49.1	49.1	45.5	61.055	0	323.31	2522900000000	4148	148250000000	207660000000	154910000000	152090000000	151280000000	142270000000	185960000000	177520000000	161050000000	156170000000	132750000000	155230000000	134630000000	110040000000	0.570126	159410000000	151668750000	1.05104
Q64726	Zinc-alpha-2-glycoprotein	Azgp1	20	20	20	56.4	56.4	56.4	35.332	0	323.31	157980000000	1564	9415400000	8945900000	8772400000	11191000000	10781000000	10588000000	10148000000	7748100000	9990800000	9751000000	9176400000	11559000000	9867700000	8602400000	0.57099	9948950000	9605425000	1.03576
Q00897	Alpha-1-antitrypsin 1-4	Serpina1d	34	34	13	62	62	28.1	45.998	0	323.31	4284900000000	17413	219580000000	219300000000	227630000000	238220000000	243810000000	230370000000	225370000000	209190000000	226080000000	203120000000	231260000000	218630000000	253600000000	236900000000	0.572068	2.29818e+11	225518750000	1.01907
Q80YC5	Coagulation factor XII;Coagulation factor XIIa heavy chain;Coagulation factor XIIa light chain	F12	19	19	19	39.7	39.7	39.7	65.701	0	323.31	191020000000	2107	13149000000	10322000000	11379000000	8233000000	10030000000	11150000000	11957000000	12046000000	11665000000	11323000000	9716400000	12146000000	10400000000	9717200000	0.573573	10710500000	11121325000	0.96306
Q9Z0L8	Gamma-glutamyl hydrolase	Ggh	3	3	3	12.3	12.3	12.3	35.469	0.0023095	4.8357	452860000	23	42141000	27178000	31607000	28026000	26285000	24486000	22694000	24396000	31305000	24153000	32477000	26247000	31102000	34074000	0.578065	2.99538e+07	28306000	1.05821
O70250	Phosphoglycerate mutase 2	Pgam2	6	6	4	24.9	24.9	16.6	28.827	0.0023364	5.048	349460000	28	58618000	0	0	0	0	0	21151000	0	0	0	0	0	41631000	84691000	0.579021	9.76967e+06	18434125	0.529977
P09411	Phosphoglycerate kinase 1	Pgk1	11	11	11	42.2	42.2	42.2	44.55	0	36.687	641040000	46	50852000	0	77561000	0	0	0	57481000	0	57819000	0	0	0	69957000	70667000	0.579246	2.14022e+07	31990500	0.669016
P52480	Pyruvate kinase PKM	Pkm	22	22	22	47.5	47.5	47.5	57.844	0	214.85	14972000000	545	1110200000	738140000	999160000	777930000	779160000	782130000	817350000	1040300000	850610000	916100000	614660000	858230000	954570000	1310800000	0.579902	8.64453e+08	920327500	0.939289
O35930	Platelet glycoprotein Ib alpha chain	Gp1ba	10	10	10	13.1	13.1	13.1	80.054	0	244.88	9672400000	403	664770000	775370000	765830000	377170000	401440000	483270000	518800000	462060000	602930000	484140000	430150000	432300000	513800000	809830000	0.5805	577975000	531751250	1.08693
Q01339	Beta-2-glycoprotein 1	Apoh	29	29	29	69	69	69	38.618	0	323.31	911150000000	3116	54438000000	50546000000	57914000000	60665000000	54968000000	52426000000	60622000000	54499000000	64944000000	54090000000	51328000000	61413000000	56420000000	49494000000	0.5806	55159500000	56601250000	0.974528
P16294	Coagulation factor IX;Coagulation factor IXa light chain;Coagulation factor IXa heavy chain	F9	10	10	10	24.6	24.6	24.6	52.977	0	111.85	8072700000	353	482770000	585780000	392560000	540910000	425440000	464600000	436920000	420360000	507200000	497230000	478260000	436410000	376570000	549460000	0.581289	482010000	462801250	1.04151
P01656;P01654;P03977;P01655	Ig kappa chain V-III region MOPC 70;Ig kappa chain V-III region PC 2880/PC 1229;Ig kappa chain V-III region 50S10.1;Ig kappa chain V-III region PC 7132		3	3	2	40.5	40.5	24.3	11.904	0	93.535	2706900000	28	0	358470000	0	0	0	0	0	1483000000	0	0	0	0	0	0	0.582236	59745000	185375000	0.322293
Q62009	Periostin	Postn	19	19	19	28.5	28.5	28.5	93.142	0	199.38	41760000000	301	2298900000	3073900000	2441800000	2769700000	2262000000	3441100000	2798400000	2763500000	3758200000	2475900000	3443000000	2369900000	2381100000	2914300000	0.585763	2.71457e+09	2863037500	0.948142
Q9Z0M6	CD97 antigen	Cd97	7	7	7	11.6	11.6	11.6	90.412	0	20.582	163270000	53	0	0	0	11575000	13989000	20820000	20188000	20450000	0	0	15662000	15535000	11743000	0	0.588337	7.73067e+06	10447250	0.739971
E9Q414	Apolipoprotein B-100;Apolipoprotein B-48	Apob	217	217	215	47.4	47.4	47	509.43	0	323.31	433930000000	9018	25195000000	27930000000	20750000000	25260000000	23425000000	29675000000	25854000000	27182000000	28549000000	27211000000	25314000000	28077000000	20307000000	27324000000	0.590194	25372500000	26227250000	0.96741
P07310	Creatine kinase M-type	Ckm	14	14	14	38.1	38.1	38.1	43.044	0	149.79	3341000000	132	671090000	0	182240000	0	0	0	82636000	0	0	0	0	0	133710000	425960000	0.590679	1.42222e+08	80288250	1.77139
E9PV24	Fibrinogen alpha chain;Fibrinopeptide A;Fibrinogen alpha chain	Fga	73	73	71	68.9	68.9	67.9	87.428	0	323.31	1753100000000	6174	83549000000	153770000000	98285000000	141700000000	131490000000	139260000000	125100000000	149370000000	114200000000	132500000000	127060000000	126130000000	94244000000	65475000000	0.591964	1.24676e+11	116759875000	1.0678
Q8C255	Dipeptidase 2	Dpep2	16	16	16	39.3	39.3	39.3	52.664	0	93.815	2621800000	203	201030000	261920000	123470000	90553000	186580000	108140000	191260000	137140000	171840000	188530000	173170000	174420000	171190000	193860000	0.59294	1.61949e+08	175176250	0.924491
P11859	Angiotensinogen;Angiotensin-1;Angiotensin-2;Angiotensin-3;Angiotensin-4;Angiotensin 1-9;Angiotensin 1-7;Angiotensin 1-5;Angiotensin 1-4	Agt	13	13	13	29.1	29.1	29.1	51.99	0	323.31	87558000000	489	5574200000	4012500000	6498500000	5892100000	5252000000	4973300000	6409300000	6002100000	6255800000	6446000000	4595500000	6553600000	4605000000	4247400000	0.59616	5367100000	5639337500	0.951725
P06683	Complement component C9	C9	36	36	36	56.4	56.4	56.4	62.002	0	323.31	153100000000	2197	8382600000	7175500000	8040000000	8049700000	10427000000	9629300000	8352600000	8417100000	9559900000	8329100000	9726900000	8156800000	8363700000	10392000000	0.596999	8617350000	8912262500	0.966909
Q64727	Vinculin	Vcl	21	21	21	28	28	28	116.72	0	79.223	1257700000	167	96179000	112200000	67737000	116430000	79529000	68563000	110030000	91640000	74789000	107320000	0	73443000	113440000	77129000	0.597526	9.01063e+07	80973875	1.11278
O09043	Napsin-A	Napsa	3	3	3	9.5	9.5	9.5	45.544	0	17.55	1328500000	31	144040000	0	0	75979000	103940000	92481000	136600000	143580000	89927000	0	0	106070000	116050000	95282000	0.601333	6.94067e+07	85938625	0.807631
P07361	Alpha-1-acid glycoprotein 2	Orm2	9	4	4	39.6	19.8	19.8	23.843	0	8.4387	3822000000	39	0	0	215540000	283550000	234610000	153130000	0	156980000	0	0	857390000	342150000	141280000	210170000	0.610901	147805000	213496250	0.692307
P33587	Vitamin K-dependent protein C;Vitamin K-dependent protein C light chain;Vitamin K-dependent protein C heavy chain;Activation peptide	Proc	14	14	14	35.2	35.2	35.2	51.818	0	323.31	14517000000	505	784450000	1009100000	679750000	804160000	865160000	884350000	880170000	913910000	838310000	782960000	805850000	1020000000	831180000	834640000	0.615201	8.37828e+08	863377500	0.970408
O55134	Protocadherin-12	Pcdh12	3	3	3	3.6	3.6	3.6	128.67	0.00409	3.1159	269710000	17	0	0	0	0	28139000	35874000	0	0	0	0	0	18932000	0	34481000	0.623727	1.06688e+07	6676625	1.59794
P29621	Serine protease inhibitor A3C	Serpina3c	13	7	6	32.6	21.3	16.5	46.765	0	18.748	764690000	91	59004000	66231000	66640000	0	80337000	0	0	74603000	75558000	70319000	0	64978000	0	0	0.639004	4.53687e+07	35682250	1.27146
Q02257	Junction plakoglobin	Jup	6	6	6	12.3	12.3	12.3	81.8	0	8.853	115580000	24	0	0	0	26284000	0	12760000	9452900	21239000	0	0	0	10142000	14108000	16658000	0.641887	6.50733e+06	8.94999e+06	0.727077
P01898	H-2 class I histocompatibility antigen, Q10 alpha chain	H2-Q10	22	22	15	53.5	53.5	42.5	37.251	0	323.31	350450000000	2102	19184000000	21338000000	27447000000	23427000000	21503000000	17082000000	19838000000	23485000000	28678000000	25250000000	22370000000	20645000000	19979000000	19941000000	0.642316	21663500000	22523250000	0.961828
Q9Z0K8	Pantetheinase	Vnn1	5	5	5	13.5	13.5	13.5	57.091	0	12.529	290380000	56	0	0	0	28477000	23462000	0	0	0	69896000	46055000	0	0	0	0	0.643952	8656500	14493875	0.597252
P31725	Protein S100-A9	S100a9	3	3	3	23.9	23.9	23.9	13.049	0	10.439	584650000	33	0	0	0	0	39851000	35903000	0	52829000	0	51607000	44066000	0	0	0	0.646655	1.26257e+07	18562750	0.680161
P11404	Fatty acid-binding protein, heart	Fabp3	9	9	9	66.9	66.9	66.9	14.819	0	127.29	4696200000	139	1232100000	0	157210000	0	92500000	0	273960000	0	99206000	0	0	0	389370000	511000000	0.651817	2.46968e+08	159192000	1.55139
Q60590	Alpha-1-acid glycoprotein 1	Orm1	15	15	10	45.9	45.9	26.1	23.895	0	323.31	263180000000	2403	13362000000	14971000000	11448000000	14473000000	13261000000	13401000000	12775000000	9254100000	13794000000	13089000000	21078000000	15490000000	14252000000	13467000000	0.652026	13486000000	14149887500	0.953082
Q8R2Y2	Cell surface glycoprotein MUC18	Mcam	7	7	7	14.5	14.5	14.5	71.545	0	13.931	647340000	39	0	0	0	0	119490000	0	0	0	0	49717000	0	39860000	0	0	0.65566	19915000	11197125	1.77858
P18242	Cathepsin D	Ctsd	7	7	7	24.9	24.9	24.9	44.953	0	18.45	1577200000	79	0	0	62114000	135610000	195300000	102280000	128350000	117990000	104890000	140960000	99371000	107750000	78841000	0	0.65793	8.25507e+07	97269000	0.848684
P10852	4F2 cell-surface antigen heavy chain	Slc3a2	6	6	6	15	15	15	58.336	0	8.4969	254130000	25	0	0	0	18095000	0	0	0	0	0	0	0	0	12675000	0	0.659632	3.01583e+06	1584375	1.90348
P26039	Talin-1	Tln1	6	6	6	3.2	3.2	3.2	269.82	0	13.281	265300000	10	20678000	0	0	24343000	0	0	86538000	0	20929000	0	0	0	0	0	0.661199	7503500	13433375	0.558571
P05017	Insulin-like growth factor I	Igf1	5	5	5	27.5	27.5	27.5	17.093	0	127.33	4212400000	145	266690000	144650000	276050000	0	233490000	274550000	276110000	267500000	275420000	203690000	194260000	177970000	157300000	194120000	0.664774	1.99238e+08	218296250	0.912697
O88968	Transcobalamin-2	Tcn2	15	15	15	46	46	46	47.585	0	239.21	16751000000	462	1085000000	1075500000	1003600000	1016600000	936290000	1144900000	1012500000	1340800000	1159700000	972020000	954770000	1071500000	769530000	777450000	0.666526	1.04365e+09	1007283750	1.0361
Q01149	Collagen alpha-2(I) chain	Col1a2	8	8	8	6.9	6.9	6.9	129.56	0	111.23	1439700000	114	153090000	0	80215000	69258000	0	140090000	98645000	0	130170000	170720000	120840000	0	107180000	81618000	0.668886	73775500	88646625	0.832243
Q9R098	Hepatocyte growth factor activator;Hepatocyte growth factor activator short chain;Hepatocyte growth factor activator long chain	Hgfac	18	18	18	28.9	28.9	28.9	70.567	0	323.31	46201000000	1329	2918600000	2950600000	2433800000	3346900000	2860500000	2435600000	2276000000	2189100000	3092600000	2834200000	2841600000	2993000000	2855500000	2880700000	0.671875	2.82433e+09	2745337500	1.02877
Q8K182	Complement component C8 alpha chain	C8a	34	34	34	51.8	51.8	51.8	66.08	0	323.31	152050000000	2402	9297400000	8706700000	8077900000	8881200000	9923200000	9636300000	8308800000	8770100000	7629400000	9536000000	11039000000	7729500000	9688500000	12400000000	0.685273	9.08712e+09	9387662500	0.967985
P06151	L-lactate dehydrogenase A chain	Ldha	10	9	9	31	27.4	27.4	36.498	0	38.674	1095300000	74	74650000	0	96891000	0	85231000	75009000	95061000	0	75441000	0	0	41779000	72024000	85547000	0.697888	5.52968e+07	46231500	1.19609
Q9CQW3	Vitamin K-dependent protein Z	Proz	6	6	6	20.6	20.6	20.6	44.304	0	318.2	9335700000	354	364260000	469740000	760820000	705180000	781740000	483060000	367930000	473190000	472590000	464930000	656520000	776970000	803090000	1115000000	0.700174	5.94133e+08	641277500	0.926484
O09061	Proteasome subunit beta type-1	Psmb1	9	9	9	43.3	43.3	43.3	26.372	0	145.06	3890500000	93	269840000	0	256240000	203280000	332870000	254840000	290500000	330940000	0	286970000	220850000	183060000	225740000	422220000	0.701484	2.19512e+08	245035000	0.895838
Q9CQF9	Prenylcysteine oxidase	Pcyox1	16	16	16	45.3	45.3	45.3	56.494	0	125.28	8190300000	451	520900000	340130000	559740000	455190000	432620000	463870000	448020000	507950000	573680000	537140000	320170000	550280000	447570000	446080000	0.701677	462075000	478861250	0.964945
P06728	Apolipoprotein A-IV	Apoa4	50	50	50	85.1	85.1	85.1	45.029	0	323.31	2950500000000	7885	204640000000	176600000000	174470000000	168050000000	155000000000	190350000000	175760000000	219080000000	218850000000	144670000000	163370000000	190150000000	173680000000	177590000000	0.707226	178185000000	182893750000	0.974254
P09470	Angiotensin-converting enzyme;Angiotensin-converting enzyme, soluble form	Ace	26	26	26	22.6	22.6	22.6	150.92	0	157.61	10653000000	414	753280000	403730000	510420000	625790000	749960000	837460000	660680000	791420000	656410000	662940000	466160000	647370000	726650000	777350000	0.712451	6.46773e+08	673622500	0.960142
Q9EP95	Resistin-like alpha	Retnla	2	2	2	15.3	15.3	15.3	11.936	0.0044444	4.3296	152940000	20	0	0	0	0	33568000	0	0	0	0	0	0	29526000	40147000	0	0.71314	5.59467e+06	8709125	0.642391
P26339	Chromogranin-A;Pancreastatin;Beta-granin;WE-14;Catestatin;GE-25;Serpinin-RRG;Serpinin;p-Glu serpinin precursor	Chga	6	6	6	13.4	13.4	13.4	51.789	0	9.1537	451600000	48	25181000	23454000	27129000	25136000	26840000	25014000	24919000	30160000	25261000	16551000	25029000	23675000	32961000	31808000	0.714546	25459000	26295500	0.968188
P18419	Seminal vesicle secretory protein 4	Svs4	7	7	7	61.1	61.1	61.1	12.515	0	160.61	1034300000	68	0	0	0	0	0	298580000	488020000	0	0	0	158470000	0	0	0	0.715777	4.97633e+07	80811250	0.615797
P31809	Carcinoembryonic antigen-related cell adhesion molecule 1	Ceacam1	5	5	5	8.6	8.6	8.6	57.015	0	181.16	888180000	89	64169000	59569000	0	63332000	0	45532000	77529000	0	75430000	0	47528000	54328000	49076000	54495000	0.718256	38767000	44798250	0.865369
P09103	Protein disulfide-isomerase	P4hb	4	4	4	9.6	9.6	9.6	57.058	0	6.1811	175000000	30	0	0	0	0	0	28270000	0	0	31872000	25852000	0	0	0	0	0.721297	4.71167e+06	7215500	0.652992
Q8K0E8	Fibrinogen beta chain;Fibrinopeptide B;Fibrinogen beta chain	Fgb	61	61	54	83.2	83.2	76.5	54.752	0	323.31	2559000000000	9820	118720000000	210400000000	139710000000	222700000000	202070000000	210510000000	188370000000	223780000000	168200000000	191690000000	182470000000	192820000000	166400000000	95576000000	0.7216	1.84018e+11	176163250000	1.04459
Q60805	Tyrosine-protein kinase Mer	Mertk	4	4	4	5.7	5.7	5.7	110.16	0	18.238	665670000	25	34525000	46826000	0	39064000	0	0	0	0	0	37570000	36351000	51737000	0	0	0.722678	2.00692e+07	15707250	1.2777
P04945	Ig kappa chain V-VI region NQ2-6.1		2	2	2	33.3	33.3	33.3	11.713	0	25.582	262840000	11	0	113310000	0	0	0	0	0	0	0	0	90520000	0	0	0	0.722744	18885000	11315000	1.66902
P01899;P01900	H-2 class I histocompatibility antigen, D-B alpha chain;H-2 class I histocompatibility antigen, D-D alpha chain	H2-D1	6	3	1	20.7	11.3	4.1	40.836	0	8.9684	1457800000	80	67658000	166360000	0	63512000	106800000	0	92845000	102130000	65498000	84509000	0	107400000	0	0	0.723596	6.73883e+07	56547750	1.19171
Q02105	Complement C1q subcomponent subunit C	C1qc	5	5	5	25.2	25.2	25.2	25.991	0	47.053	2039500000	83	211080000	0	183440000	65336000	0	58153000	181800000	112150000	97866000	136240000	141080000	0	141500000	0	0.727476	8.63348e+07	101329500	0.852021
Q91X79	Chymotrypsin-like elastase family member 1	Cela1	7	7	7	40.2	40.2	40.2	28.9	0	131.67	4740000000	213	115190000	250100000	234240000	246040000	306550000	230090000	235930000	342170000	242290000	212060000	175900000	240600000	233350000	243330000	0.729668	2.30368e+08	240703750	0.957062
P08226	Apolipoprotein E	Apoe	29	29	29	59.8	59.8	59.8	35.866	0	323.31	639500000000	2491	40441000000	50690000000	34236000000	36541000000	43171000000	47260000000	42829000000	24541000000	54810000000	42281000000	44786000000	34302000000	36518000000	44464000000	0.73371	42056500000	40566375000	1.03673
Q9JJH1	Ribonuclease 4	Rnase4	3	3	3	19.6	19.6	19.6	17.024	0	8.5417	816920000	46	0	0	0	69733000	108540000	91248000	92949000	74931000	85168000	0	0	0	91273000	82846000	0.745349	4.49202e+07	53395875	0.841267
P09813	Apolipoprotein A-II;Proapolipoprotein A-II	Apoa2	4	4	4	25.5	25.5	25.5	11.309	0	77.658	351750000000	575	21440000000	26060000000	22406000000	27549000000	19239000000	18559000000	17595000000	13126000000	32562000000	30756000000	23818000000	26113000000	19960000000	24231000000	0.747549	2.25422e+10	23520125000	0.95842
P05208	Chymotrypsin-like elastase family member 2A	Cela2a	5	5	5	28.4	28.4	28.4	28.913	0	107.02	5231800000	232	243410000	442860000	213460000	262670000	259360000	410200000	281340000	529820000	264570000	280200000	256520000	271890000	227660000	188440000	0.74783	3.05327e+08	287555000	1.0618
P27656	Hepatic triacylglycerol lipase	Lipc	4	4	4	12.7	12.7	12.7	57.388	0	11.115	286240000	27	0	0	30428000	0	0	0	0	0	0	0	34671000	0	24540000	0	0.752064	5.07133e+06	7401375	0.685188
Q61838	Alpha-2-macroglobulin;Alpha-2-macroglobulin 165 kDa subunit;Alpha-2-macroglobulin 35 kDa subunit	A2m	117	117	115	64.9	64.9	64.9	165.85	0	323.31	20501000000000	37761	1063000000000	1196200000000	1138600000000	1011100000000	1158900000000	1075700000000	1118900000000	1314600000000	1202800000000	1180900000000	1020900000000	1096600000000	1053200000000	992870000000	0.764468	1107250000000	1122596250000	0.98633
Q9QWK4	CD5 antigen-like	Cd5l	9	9	9	30.1	30.1	30.1	38.862	0	56.558	2946500000	138	90589000	151400000	99295000	189440000	201400000	145170000	87954000	269310000	148190000	140760000	253550000	145890000	85958000	118070000	0.765032	1.46216e+08	156210250	0.936018
P16125	L-lactate dehydrogenase B chain	Ldhb	12	12	11	43.1	43.1	39.5	36.572	0	73.303	1621800000	92	277030000	0	76565000	0	0	0	107250000	0	0	63414000	0	0	181750000	255730000	0.765931	58932500	76018000	0.775244
Q9WUU7	Cathepsin Z	Ctsz	9	9	9	39.5	39.5	39.5	33.996	0	22.057	790270000	81	40289000	0	57590000	59370000	75438000	50336000	53178000	51477000	48459000	41142000	50211000	48088000	50887000	56294000	0.766156	47170500	49967000	0.944033
Q91WG0	Acylcarnitine hydrolase	Ces2c	9	7	6	20.1	16.4	13.7	62.469	0	17.828	361850000	94	23944000	30601000	0	23198000	28577000	29460000	27219000	43127000	20278000	0	0	28761000	26564000	17586000	0.768393	22630000	20441875	1.10704
Q9WVH9	Fibulin-5	Fbln5	7	7	7	18.3	18.3	18.3	50.193	0	43.392	1244200000	98	77569000	82582000	75015000	70528000	110220000	52169000	85153000	97997000	56857000	82287000	61916000	96540000	61584000	58594000	0.770776	7.80138e+07	75116000	1.03858
Q07079	Insulin-like growth factor-binding protein 5	Igfbp5	4	4	4	19.2	19.2	19.2	30.372	0	13.021	480940000	28	0	0	0	37399000	0	0	0	0	0	0	32862000	0	0	0	0.771727	6.23317e+06	4107750	1.51742
Q9QUN9	Dickkopf-related protein 3	Dkk3	8	8	8	32.7	32.7	32.7	38.387	0	32.415	1230800000	122	98451000	80538000	0	62070000	101820000	84273000	85148000	86355000	88206000	82826000	72292000	0	109250000	87389000	0.784861	71192000	76433250	0.931427
Q6GQT1	Alpha-2-macroglobulin-P	A2mp	19	17	16	15.9	14.9	14	164.35	0	31.456	673380000	77	35006000	37041000	62356000	38560000	0	54714000	43772000	0	67314000	0	71372000	0	46827000	42202000	0.786553	3.79462e+07	33935875	1.11817
P30933	Seminal vesicle secretory protein 5	Svs5	3	3	3	39.3	39.3	39.3	13.019	0	34.972	1149100000	18	0	0	0	0	0	588090000	347830000	0	0	0	216040000	0	0	0	0.788928	98015000	70483750	1.3906
P10923	Osteopontin	Spp1	2	2	2	11.9	11.9	11.9	32.459	0	17.753	344680000	40	29425000	0	0	0	0	0	27621000	0	0	0	0	0	0	25928000	0.791244	4.90417e+06	6693625	0.732662
Q923D2	Flavin reductase (NADPH)	Blvrb	8	8	8	55.3	55.3	55.3	22.197	0	41.8	2519500000	111	153770000	179380000	281490000	152860000	147600000	0	108320000	73212000	136850000	112270000	121090000	0	196510000	358770000	0.796146	1.52517e+08	138377750	1.10218
Q9R1E6	Ectonucleotide pyrophosphatase/phosphodiesterase family member 2	Enpp2	19	19	19	26.5	26.5	26.5	98.884	0	37.095	3037700000	244	181660000	177460000	207020000	188940000	227650000	173690000	197040000	173990000	184750000	201770000	158310000	261100000	171470000	225190000	0.802639	1.92737e+08	196702500	0.979838
Q61805	Lipopolysaccharide-binding protein	Lbp	9	9	9	24.7	24.7	24.7	53.055	0	16.514	898930000	74	25688000	70593000	62713000	57180000	70238000	65740000	66281000	0	99163000	81127000	63656000	72818000	53715000	0	0.803175	58692000	54595000	1.07504
O55234	Proteasome subunit beta type-5	Psmb5	6	6	6	27.3	27.3	27.3	28.532	0	11.622	616160000	48	0	0	0	0	53131000	0	0	0	0	0	0	0	50433000	43762000	0.808349	8.85517e+06	11774375	0.752071
P10404	MLV-related proviral Env polyprotein;Surface protein;Transmembrane protein		4	4	4	10.5	10.5	10.5	69.612	0	16.177	293540000	38	29359000	0	38628000	0	0	0	34808000	54422000	0	0	0	22497000	0	0	0.809511	1.13312e+07	13965875	0.811347
P15327	Bisphosphoglycerate mutase	Bpgm	9	9	9	38.6	38.6	38.6	29.978	0	34.961	1202200000	80	104530000	42037000	120850000	47988000	72474000	61506000	46685000	41523000	54177000	16727000	64060000	35716000	130150000	164320000	0.813236	74897500	69169750	1.08281
P06684	Complement C5;Complement C5 beta chain;Complement C5 alpha chain;C5a anaphylatoxin;Complement C5 alpha chain	C5	109	109	103	55.7	55.7	54.2	188.88	0	323.31	551290000000	7946	34688000000	33427000000	32726000000	31692000000	30236000000	34567000000	32485000000	40872000000	30030000000	36339000000	33077000000	29677000000	29046000000	28079000000	0.819486	3.28893e+10	32450625000	1.01352
P01027	Complement C3;Complement C3 beta chain;C3-beta-c;Complement C3 alpha chain;C3a anaphylatoxin;Acylation stimulating protein;Complement C3b alpha chain;Complement C3c alpha chain fragment 1;Complement C3dg fragment;Complement C3g fragment;Complement C3d fragment;Complement C3f fragment;Complement C3c alpha chain fragment 2	C3	158	158	139	76.3	76.3	72.2	186.48	0	323.31	4558800000000	24598	301950000000	297590000000	277250000000	243930000000	271140000000	217100000000	277470000000	224460000000	279320000000	272730000000	302870000000	256990000000	292640000000	266630000000	0.82063	268160000000	271638750000	0.987193
P00688	Pancreatic alpha-amylase	Amy2	15	8	8	40.9	25.4	25.4	57.318	0	28.967	822910000	76	0	81267000	42289000	0	53439000	54267000	77672000	0	0	59946000	63021000	66951000	0	75316000	0.820889	3.85437e+07	42863250	0.899224
P09803	Cadherin-1;E-Cad/CTF1;E-Cad/CTF2;E-Cad/CTF3	Cdh1	8	8	8	16.1	16.1	16.1	98.255	0	75.224	1656300000	77	129330000	73000000	87254000	122830000	120750000	101600000	95141000	115890000	95449000	81367000	97481000	124980000	187180000	77903000	0.829245	105794000	109423875	0.966827
Q8BZ33	Tensin-4	Tns4	2	2	2	2.6	2.6	2.6	74.621	0.0041929	3.3363	4411100000	33	0	0	0	318380000	265760000	288270000	286940000	563310000	0	0	0	244650000	238390000	0	0.837326	1.45402e+08	166661250	0.872438
O70362	Phosphatidylinositol-glycan-specific phospholipase D	Gpld1	31	31	31	36.6	36.6	36.6	93.254	0	323.31	201150000000	2185	10183000000	13812000000	13937000000	13039000000	12065000000	12019000000	12252000000	10124000000	12966000000	14150000000	11548000000	15217000000	11427000000	10958000000	0.837816	1.25092e+10	12330250000	1.01451
Q06770	Corticosteroid-binding globulin	Serpina6	18	18	18	38.8	38.8	38.8	44.769	0	323.31	170490000000	942	8361500000	13114000000	11885000000	9891000000	8538600000	9970800000	10891000000	13729000000	11877000000	10722000000	8555800000	10962000000	7713800000	9584300000	0.839456	1.02935e+10	10504362500	0.979925
P47878	Insulin-like growth factor-binding protein 3	Igfbp3	9	9	9	40.4	40.4	40.4	31.687	0	21.686	2916500000	107	214690000	174560000	237910000	168310000	186350000	126850000	136520000	141410000	194750000	206800000	222630000	151140000	206760000	187280000	0.843816	1.84778e+08	180911250	1.02138
P28063	Proteasome subunit beta type-8	Psmb8	8	8	8	37	37	37	30.26	0	16.044	1228900000	79	90796000	0	0	88177000	107330000	113150000	92165000	95635000	95364000	0	109480000	97626000	0	0	0.852575	66575500	61283750	1.08635
Q8K1I3	Secreted phosphoprotein 24	Spp2	6	6	6	27.6	27.6	27.6	23.136	0	281.7	6712600000	167	390720000	492270000	327420000	600050000	459080000	347440000	429960000	329970000	360990000	463170000	401410000	528670000	402520000	657320000	0.853129	4.36163e+08	446751250	0.9763
Q6DFX2	Anthrax toxin receptor 2	Antxr2	5	5	5	16.2	16.2	16.2	53.184	0	22.739	554810000	14	0	51874000	0	0	0	0	53504000	0	0	0	0	0	0	0	0.85843	8.64567e+06	6688000	1.29271
Q80ZA4	Fibrocystin-L	Pkhd1l1	6	6	6	2.3	2.3	2.3	464.73	0	8.6748	132370000	21	0	0	24005000	0	0	0	0	0	0	0	24822000	0	0	0	0.859826	4.00083e+06	3102750	1.28945
Q5FW60	Major urinary protein 20	Mup20	15	14	9	66.9	66.9	53	20.93	0	323.31	41564000000	706	3324900000	2141400000	2725700000	2365900000	1613800000	2665800000	3168100000	2591100000	2387300000	2834600000	1531700000	3515200000	2802100000	1469300000	0.861346	2.47292e+09	2537425000	0.974577
P31786	Acyl-CoA-binding protein	Dbi	5	5	5	47.1	47.1	47.1	10	0	24.007	1045100000	64	0	0	168700000	0	137910000	0	0	0	153260000	0	0	0	70683000	251770000	0.865022	5.11017e+07	59464125	0.85937
P51910	Apolipoprotein D	Apod	9	9	9	42.9	42.9	42.9	21.53	0	323.31	57520000000	933	4772100000	2466500000	3926700000	2911500000	3453900000	3291400000	3543100000	3958800000	3439200000	3905900000	3386000000	3375600000	3102400000	2587900000	0.865109	3470350000	3412362500	1.01699
P04939	Major urinary protein 3	Mup3	10	6	6	47.3	33.7	33.7	21.464	0	104.85	8759400000	408	514490000	309200000	326340000	594690000	316190000	622520000	491780000	424000000	393770000	608250000	320040000	577250000	409110000	257870000	0.869131	4.47238e+08	435258750	1.02752
Q00898	Alpha-1-antitrypsin 1-5	Serpina1e	30	15	14	47.9	27.6	24	45.891	0	323.31	1454100000000	5606	108630000000	84615000000	63438000000	69088000000	94531000000	86771000000	70825000000	82246000000	54071000000	67877000000	94655000000	56149000000	99858000000	133840000000	0.869877	8.45122e+10	82440125000	1.02513
P04247	Myoglobin	Mb	15	15	15	85.7	85.7	85.7	17.069	0	323.31	19791000000	337	3663900000	103350000	404930000	84274000	292170000	6411200	975250000	0	284760000	231450000	161220000	7368000	1760700000	3556500000	0.876998	7.59173e+08	872156000	0.870455
Q61703	Inter-alpha-trypsin inhibitor heavy chain H2	Itih2	29	29	29	32.1	32.1	32.1	105.93	0	323.31	385970000000	2109	24246000000	27448000000	20958000000	23286000000	21152000000	19684000000	23027000000	31466000000	21917000000	20104000000	23109000000	20909000000	19955000000	19628000000	0.88303	2.27957e+10	22514375000	1.01249
P11352	Glutathione peroxidase 1	Gpx1	9	9	9	57.2	57.2	57.2	22.329	0	25.486	1147400000	100	98780000	32261000	85190000	53264000	39629000	0	50843000	84531000	64238000	67480000	32893000	32525000	52474000	44225000	0.8864	5.15207e+07	53651125	0.960291
P47877	Insulin-like growth factor-binding protein 2	Igfbp2	6	6	6	29.5	29.5	29.5	32.846	0	64.814	640320000	105	0	58267000	56128000	0	0	53017000	45979000	64598000	0	0	36960000	44747000	0	47749000	0.891804	27902000	30004125	0.929939
P29699	Alpha-2-HS-glycoprotein	Ahsg	15	15	15	43.5	43.5	43.5	37.325	0	323.31	1570800000000	3054	76407000000	82663000000	104110000000	97585000000	105840000000	81898000000	91163000000	80368000000	88688000000	78153000000	92730000000	93032000000	99945000000	114360000000	0.892527	9.14172e+10	92304875000	0.990383
P11438	Lysosome-associated membrane glycoprotein 1	Lamp1	2	2	2	5.7	5.7	5.7	43.865	0	6.1001	191740000	41	0	34333000	0	0	0	0	0	0	0	0	0	0	0	37722000	0.893419	5.72217e+06	4715250	1.21354
Q06890	Clusterin;Clusterin beta chain;Clusterin alpha chain	Clu	29	29	29	47.8	47.8	47.8	51.655	0	323.31	465350000000	2189	28177000000	27129000000	27891000000	28625000000	30886000000	28468000000	27879000000	26061000000	24546000000	24379000000	28809000000	31165000000	34330000000	32675000000	0.901971	2.85293e+10	28730500000	0.992998
Q8K0D2	Hyaluronan-binding protein 2;Hyaluronan-binding protein 2 50 kDa heavy chain;Hyaluronan-binding protein 2 50 kDa heavy chain alternate form;Hyaluronan-binding protein 2 27 kDa light chain;Hyaluronan-binding protein 2 27 kDa light chain alternate form	Habp2	22	22	22	42.7	42.7	42.7	62.356	0	278.34	15957000000	538	798380000	895790000	950570000	1031300000	1175000000	944580000	845150000	927320000	935680000	858470000	987530000	1052600000	1005500000	1059300000	0.902336	9.65937e+08	958943750	1.00729
P14152	Malate dehydrogenase, cytoplasmic	Mdh1	8	8	8	30.8	30.8	30.8	36.511	0	94.123	2534200000	122	536050000	0	0	65295000	155980000	0	110760000	0	106410000	107870000	0	0	297200000	486740000	0.905134	1.26221e+08	138622500	0.910536
P25785	Metalloproteinase inhibitor 2	Timp2	2	2	2	13.6	13.6	13.6	24.328	0.006	2.8438	296860000	23	0	0	0	0	52754000	0	0	0	46832000	0	33726000	0	0	0	0.908181	8.79233e+06	10069750	0.873143
Q8BFR2	Follistatin-related protein 5	Fstl5	2	2	2	3.4	3.4	3.4	95.815	0.006012	2.8679	5221500000	52	0	0	0	0	235510000	592910000	319940000	346830000	128940000	0	211220000	0	0	0	0.909014	138070000	125866250	1.09696
G5E8Q8		Adgrf5	11	11	11	10.7	10.7	10.7	149.39	0	24.088	4550200000	85	359440000	207830000	382160000	231310000	369090000	281480000	159390000	177790000	258590000	0	312340000	279430000	959390000	405810000	0.910323	3.05218e+08	319092500	0.95652
Q9DC11	Plexin domain-containing protein 2	Plxdc2	4	4	4	8.3	8.3	8.3	59.616	0	7.2374	907310000	68	74215000	59479000	0	44918000	76658000	75280000	52564000	60199000	78342000	53866000	44397000	55278000	50564000	55691000	0.910943	5.50917e+07	56362625	0.97745
Q8VCM7	Fibrinogen gamma chain	Fgg	43	43	43	69.7	69.7	69.7	49.391	0	323.31	2334500000000	5148	100770000000	183980000000	126210000000	181120000000	158450000000	164630000000	169070000000	215510000000	157470000000	189980000000	170230000000	166310000000	109440000000	62256000000	0.914471	1.52527e+11	155033250000	0.983832
P05064	Fructose-bisphosphate aldolase A	Aldoa	16	16	16	61	61	61	39.355	0	87.786	5002000000	261	482250000	216280000	237230000	222680000	216720000	135780000	244200000	176070000	188080000	204090000	196630000	153670000	373800000	534780000	0.918499	2.51823e+08	258915000	0.97261
P16675	Lysosomal protective protein;Lysosomal protective protein 32 kDa chain;Lysosomal protective protein 20 kDa chain	Ctsa	8	8	8	21.5	21.5	21.5	53.844	0	41.805	1033100000	82	48396000	52990000	32879000	76665000	100840000	69329000	74283000	73629000	83809000	0	0	146940000	109240000	0	0.919353	63516500	60987625	1.04147
P82198	Transforming growth factor-beta-induced protein ig-h3	Tgfbi	13	13	13	20.5	20.5	20.5	74.596	0	36.283	2123000000	112	143830000	122250000	125710000	208630000	111380000	101510000	185190000	197140000	123700000	136410000	115220000	108520000	114330000	86751000	0.91952	1.35552e+08	133407625	1.01607
Q61702	Inter-alpha-trypsin inhibitor heavy chain H1	Itih1	48	48	46	51.5	51.5	49.3	101.07	0	323.31	345490000000	3337	19675000000	23260000000	18270000000	22598000000	21242000000	21519000000	23694000000	23926000000	23742000000	19844000000	20723000000	20656000000	18271000000	16865000000	0.920961	21094000000	20965125000	1.00615
Q9EQH2	Endoplasmic reticulum aminopeptidase 1	Erap1	5	5	5	6.9	6.9	6.9	106.6	0	7.8621	85197000	25	0	0	0	0	16913000	0	19776000	0	0	0	0	0	0	0	0.92796	2.81883e+06	2472000	1.1403
Q61830	Macrophage mannose receptor 1	Mrc1	5	5	5	3.4	3.4	3.4	164.98	0.0045147	4.5351	168210000	18	0	0	0	15748000	14884000	12874000	9052900	0	12930000	0	12139000	13414000	13218000	0	0.930416	7251000	7.59424e+06	0.954803
Q61147	Ceruloplasmin	Cp	73	73	73	59.1	59.1	59.1	121.15	0	323.31	1364100000000	7723	86868000000	85689000000	88809000000	82256000000	89089000000	85238000000	83862000000	82912000000	84953000000	96804000000	91219000000	80651000000	86240000000	85483000000	0.935385	8.63248e+10	86515500000	0.997796
Q8VCS0	N-acetylmuramoyl-L-alanine amidase	Pglyrp2	13	13	13	31.9	31.9	31.9	57.706	0	323.31	39305000000	550	2123500000	3039700000	2546600000	2734100000	2566900000	2125800000	2450300000	2600900000	2711900000	2640100000	2404900000	2335800000	2282400000	2663400000	0.936029	2.52277e+09	2511212500	1.0046
Q60994	Adiponectin	Adipoq	7	7	7	26.7	26.7	26.7	26.809	0	247.35	43288000000	609	2138400000	2980400000	2836000000	2497100000	2060800000	2676900000	1652300000	3799700000	2615800000	3230700000	1771200000	2251500000	2335800000	2800600000	0.938416	2531600000	2557200000	0.989989
Q5MJS3	Extracellular serine/threonine protein kinase FAM20C	Fam20c	3	3	3	8.6	8.6	8.6	65.765	0	6.576	473400000	37	0	0	35605000	31729000	50470000	27071000	0	36401000	51891000	34917000	35100000	41944000	0	0	0.938918	2.41458e+07	25031625	0.964613
P52430	Serum paraoxonase/arylesterase 1	Pon1	12	12	12	38.3	38.3	38.3	39.565	0	155.53	119800000000	882	5333700000	9461400000	8556000000	8870600000	7312900000	7397200000	8077500000	8312800000	9969800000	9577500000	8429000000	6622600000	4816300000	6223200000	0.939774	7.82197e+09	7753587500	1.00882
Q61268	Apolipoprotein C-IV	Apoc4	3	3	3	17.7	17.7	17.7	14.288	0	32.949	19757000000	134	962440000	1880600000	1616500000	1266500000	839720000	1041100000	1094900000	844960000	1369400000	1383200000	1692400000	979040000	1223200000	1453100000	0.945017	1267810000	1255025000	1.01019
P31532	Serum amyloid A-4 protein	Saa4	12	12	12	70.8	70.8	70.8	15.088	0	323.31	74279000000	972	3655700000	4796000000	4337700000	5010300000	4747100000	5744500000	4384300000	3389100000	5066300000	5390300000	5172300000	4555500000	4232000000	5744700000	0.9473	4.71522e+09	4741812500	0.994391
Q91X72	Hemopexin	Hpx	44	44	44	61.7	61.7	61.7	51.317	0	323.31	2850300000000	8989	152390000000	178150000000	125860000000	168700000000	177200000000	194880000000	131330000000	174800000000	157650000000	170480000000	236410000000	157660000000	141790000000	167720000000	0.947943	1.66197e+11	167230000000	0.993821
P63017	Heat shock cognate 71 kDa protein	Hspa8	15	14	14	31	29.3	29.3	70.87	0	46.694	1982000000	238	198410000	140430000	106440000	83051000	83349000	88436000	122080000	113900000	99884000	90031000	80498000	66890000	144060000	203450000	0.948115	116686000	115099125	1.01379
Q8BHN3	Neutral alpha-glucosidase AB	Ganab	7	7	7	9.6	9.6	9.6	106.91	0	18.591	126810000	34	0	0	35371000	0	0	0	0	0	0	0	42938000	0	0	0	0.948693	5.89517e+06	5367250	1.09836
P11589	Major urinary protein 2	Mup2	19	2	2	77.8	11.1	11.1	20.663	0	37.056	23018000000	378	942480000	1590800000	1563100000	1514500000	1084200000	1392400000	1269000000	1411300000	1100700000	2450700000	1142200000	1515300000	1229200000	781160000	0.949294	1.34791e+09	1362445000	0.989334
P39039	Mannose-binding protein A	Mbl1	9	9	9	27.2	27.2	27.2	25.396	0	281.35	38624000000	446	3141300000	1347900000	2725800000	2440900000	2608600000	2346400000	1949100000	1674400000	2619200000	2379100000	2704100000	2367100000	2800800000	3135500000	0.949368	2435150000	2453662500	0.992455
Q60963	Platelet-activating factor acetylhydrolase	Pla2g7	10	10	10	28.4	28.4	28.4	49.258	0	161.41	7272300000	178	327850000	561840000	626670000	458660000	352030000	409040000	532120000	636660000	412930000	449310000	427390000	377960000	383540000	404370000	0.95775	456015000	453035000	1.00658
P18760	Cofilin-1	Cfl1	3	3	3	20.5	20.5	20.5	18.559	0.0023474	5.1124	281110000	44	0	0	0	32660000	0	0	0	0	0	40389000	0	0	0	0	0.958912	5.44333e+06	5048625	1.07818
P09581	Macrophage colony-stimulating factor 1 receptor	Csf1r	17	17	17	17	17	17	109.18	0	323.31	16723000000	470	908460000	973170000	831580000	892670000	1198700000	1114300000	1000500000	1032800000	1015900000	1166200000	901200000	1159400000	858520000	788240000	0.959506	986480000	990345000	0.996097
Q6IRU2	Tropomyosin alpha-4 chain	Tpm4	4	4	4	21.4	21.4	21.4	28.467	0.0042827	3.7942	102010000	7	0	24867000	0	0	0	0	17626000	0	0	0	0	0	13610000	0	0.959678	4144500	3904500	1.06147
P33622	Apolipoprotein C-III	Apoc3	4	4	4	50.5	50.5	50.5	10.982	0	323.31	297670000000	1958	20066000000	18136000000	16218000000	16302000000	15843000000	18418000000	15958000000	11340000000	19673000000	20610000000	14516000000	19810000000	19150000000	18394000000	0.964473	1.74972e+10	17431375000	1.00377
Q64442	Sorbitol dehydrogenase	Sord	7	7	7	30.8	30.8	30.8	38.249	0	21.834	998170000	83	67600000	60143000	54945000	55817000	91310000	48443000	79072000	104700000	66658000	75708000	71914000	0	56354000	45729000	0.969994	63043000	62516875	1.00842
Q8BND5	Sulfhydryl oxidase 1	Qsox1	35	35	35	46.9	46.9	46.9	82.784	0	323.31	104140000000	1934	5907300000	6908500000	5821300000	6502400000	6341500000	7061100000	6392400000	6385200000	7443700000	6796800000	6226400000	6534500000	5209100000	6485600000	0.973601	6.42368e+09	6434212500	0.998364
P19221	Prothrombin;Activation peptide fragment 1;Activation peptide fragment 2;Thrombin light chain;Thrombin heavy chain	F2	46	46	46	56.1	56.1	56.1	70.268	0	323.31	790030000000	4671	46408000000	47073000000	48215000000	50704000000	48676000000	45112000000	50907000000	49788000000	53097000000	46138000000	46573000000	52047000000	40809000000	42738000000	0.97439	47698000000	47762125000	0.998657
Q9JHH6	Carboxypeptidase B2	Cpb2	14	14	14	28.2	28.2	28.2	48.87	0	303.18	64853000000	1012	4871000000	4281900000	2958100000	3268600000	2890800000	4195200000	3736400000	4537800000	4426000000	3839500000	3721600000	3067700000	3153000000	3379700000	0.975031	3.74427e+09	3732712500	1.0031
Q00623	Apolipoprotein A-I;Proapolipoprotein A-I;Truncated apolipoprotein A-I	Apoa1	41	41	36	67.4	67.4	63.6	30.615	0	323.31	10396000000000	13184	544740000000	544160000000	630660000000	489790000000	551220000000	356070000000	507800000000	523830000000	546740000000	462800000000	567490000000	519270000000	525990000000	507000000000	0.984687	519440000000	520115000000	0.998702
O88200	C-type lectin domain family 11 member A	Clec11a	5	5	5	16.5	16.5	16.5	36.451	0	13.554	686350000	63	43263000	43705000	39754000	0	0	30527000	0	99026000	112880000	0	0	0	0	0	0.989844	2.62082e+07	26488250	0.989426
P35917	Vascular endothelial growth factor receptor 3	Flt4	17	17	17	15.1	15.1	15.1	153.01	0	97.269	3081200000	286	205770000	198350000	119660000	199940000	240460000	173710000	207880000	158640000	201930000	253070000	194690000	151050000	130110000	217830000	0.991086	1.89648e+08	189400000	1.00131
P01844;P01845	Ig lambda-2 chain C region;Ig lambda-3 chain C region	Iglc2;Iglc3	4	4	4	66.3	66.3	66.3	11.254	0	34.002	1584700000	67	57213000	77890000	135890000	63785000	143940000	87963000	48043000	98177000	148400000	39837000	222520000	56398000	66852000	76612000	0.995691	9.44468e+07	94604875	0.998329
Q9JHJ8	ICOS ligand	Icoslg	3	3	3	10.2	10.2	10.2	35.96	0.0023148	4.8863	835790000	31	52759000	0	54723000	0	68732000	45860000	108540000	46705000	0	88788000	0	51339000	0	0	0.996603	3.70123e+07	36921500	1.00246
Q9DBD0	Inhibitor of carbonic anhydrase	Ica	53	52	51	68	68	68	76.765	0	323.31	502420000000	4209	29307000000	25708000000	31617000000	32077000000	33780000000	29840000000	30749000000	29217000000	32312000000	30582000000	28171000000	32458000000	31301000000	28281000000	0.997198	3.03882e+10	30383875000	1.00014
O08689	Growth/differentiation factor 8	Mstn	6	6	6	20.7	20.7	20.7	42.921	0	6.8998	231020000	15	29854000	0	0	0	0	0	0	0	39808000	0	0	0	0	0	0.999964	4.97567e+06	4976000	0.999933
P08113	Endoplasmin	Hsp90b1	8	8	6	12.3	12.3	10.6	92.475	0	7.4172	229530000	40	0	0	0	0	0	0	0	0	0	0	0	0	0	0	#DIV/0!	0	0	#DIV/0!
Q8BHC0	Lymphatic vessel endothelial hyaluronic acid receptor 1	Lyve1	3	3	3	9.4	9.4	9.4	34.573	0.0042463	3.5272	384020000	25	0	0	0	0	0	0	0	0	0	0	0	0	0	0	#DIV/0!	0	0	#DIV/0!
P10810	Monocyte differentiation antigen CD14	Cd14	4	4	4	16.7	16.7	16.7	39.203	0	14.71	65954000	18	0	0	0	0	0	0	0	0	0	0	0	0	0	0	#DIV/0!	0	0	#DIV/0!
P35700	Peroxiredoxin-1	Prdx1	4	4	4	30.7	30.7	30.7	22.176	0	9.1287	133970000	16	0	0	0	0	0	0	0	0	0	0	0	0	0	0	#DIV/0!	0	0	#DIV/0!
Q9ESY9	Gamma-interferon-inducible lysosomal thiol reductase	Ifi30	2	2	2	10.9	10.9	10.9	27.784	0.0044944	4.4664	26890000	15	0	0	0	0	0	0	0	0	0	0	0	0	0	0	#DIV/0!	0	0	#DIV/0!
O08742	Platelet glycoprotein V	Gp5	3	3	3	7.2	7.2	7.2	63.467	0.0040241	2.9119	25684000	12	0	0	0	0	0	0	0	0	0	0	0	0	0	0	#DIV/0!	0	0	#DIV/0!
Q03401	Cysteine-rich secretory protein 1	Crisp1	2	2	2	11.1	11.1	11.1	27.679	0.0078895	2.7268	98615000	11	0	0	0	0	0	0	0	0	0	0	0	0	0	0	#DIV/0!	0	0	#DIV/0!
B2RXS4	Plexin-B2	Plxnb2	7	7	7	6.4	6.4	6.4	206.23	0	9.4763	51591000	10	0	0	0	0	0	0	0	0	0	0	0	0	0	0	#DIV/0!	0	0	#DIV/0!
O08709	Peroxiredoxin-6	Prdx6	4	4	4	31.2	31.2	31.2	24.87	0	9.1518	90606000	10	0	0	0	0	0	0	0	0	0	0	0	0	0	0	#DIV/0!	0	0	#DIV/0!
P68368;P68373;P05213;Q9JJZ2;P05214;P68369	Tubulin alpha-4A chain;Tubulin alpha-1C chain;Tubulin alpha-1B chain;Tubulin alpha-8 chain;Tubulin alpha-3 chain;Tubulin alpha-1A chain	Tuba4a;Tuba1c;Tuba1b;Tuba8;Tuba3a;Tuba1a	3	3	3	9.2	9.2	9.2	49.924	0	7.0908	40040000	9	0	0	0	0	0	0	0	0	0	0	0	0	0	0	#DIV/0!	0	0	#DIV/0!
P06801	NADP-dependent malic enzyme	Me1	4	4	4	12.2	12.2	12.2	63.953	0	8.067	113620000	9	0	0	0	0	0	0	0	0	0	0	0	0	0	0	#DIV/0!	0	0	#DIV/0!
Q99KI0	Aconitate hydratase, mitochondrial	Aco2	3	3	3	5.6	5.6	5.6	85.462	0.0041754	3.2959	38059000	9	0	0	0	0	0	0	0	0	0	0	0	0	0	0	#DIV/0!	0	0	#DIV/0!
Q63836;P17563	Selenium-binding protein 2;Selenium-binding protein 1	Selenbp2;Selenbp1	5	5	5	13.8	13.8	13.8	52.609	0	5.7167	45091000	8	0	0	0	0	0	0	0	0	0	0	0	0	0	0	#DIV/0!	0	0	#DIV/0!
P24549	Retinal dehydrogenase 1	Aldh1a1	5	5	3	15.2	15.2	8	54.467	0.0024038	5.5056	58345000	8	0	0	0	0	0	0	0	0	0	0	0	0	0	0	#DIV/0!	0	0	#DIV/0!
P31428	Dipeptidase 1	Dpep1	2	2	2	7.6	7.6	7.6	45.722	0.002331	5.028	46820000	8	0	0	0	0	0	0	0	0	0	0	0	0	0	0	#DIV/0!	0	0	#DIV/0!
P01806;P01808;P01807;P01812;P01809;P01810	Ig heavy chain V region 441;Ig heavy chain V region T601;Ig heavy chain V region X44;Ig heavy chain V region MOPC 173;Ig heavy chain V region X24;Ig heavy chain V region J539		3	3	3	31	31	31	12.911	0	7.0998	42816000	7	0	0	0	0	0	0	0	0	0	0	0	0	0	0	#DIV/0!	0	0	#DIV/0!
P20060	Beta-hexosaminidase subunit beta	Hexb	2	2	2	3.7	3.7	3.7	61.115	0.007984	2.8325	14743000	6	0	0	0	0	0	0	0	0	0	0	0	0	0	0	#DIV/0!	0	0	#DIV/0!
P18531	Ig heavy chain V region 3-6	Ighv3-6	1	1	1	13.8	13.8	13.8	13.095	0	35.328	183700000	5	0	0	0	0	0	0	0	0	0	0	0	0	0	0	#DIV/0!	0	0	#DIV/0!
P26883	Peptidyl-prolyl cis-trans isomerase FKBP1A	Fkbp1a	2	2	2	28.7	28.7	28.7	11.922	0.0041494	3.2392	12169000	5	0	0	0	0	0	0	0	0	0	0	0	0	0	0	#DIV/0!	0	0	#DIV/0!
Q00560	Interleukin-6 receptor subunit beta	Il6st	4	4	4	5.9	5.9	5.9	102.45	0.0042918	3.8026	290840000	5	0	0	0	0	0	0	0	0	0	0	0	0	0	0	#DIV/0!	0	0	#DIV/0!
Q3U0B3	Dehydrogenase/reductase SDR family member 11	Dhrs11	2	2	2	11.5	11.5	11.5	28.274	0.0079681	2.7951	14597000	5	0	0	0	0	0	0	0	0	0	0	0	0	0	0	#DIV/0!	0	0	#DIV/0!
Q61982	Neurogenic locus notch homolog protein 3;Notch 3 extracellular truncation;Notch 3 intracellular domain	Notch3	3	3	3	1.6	1.6	1.6	244.25	0.0042644	3.5975	28036000	5	0	0	0	0	0	0	0	0	0	0	0	0	0	0	#DIV/0!	0	0	#DIV/0!
Q9WVA4	Transgelin-2	Tagln2	2	2	2	11.6	11.6	11.6	22.395	0.0095602	2.423	6714800	5	0	0	0	0	0	0	0	0	0	0	0	0	0	0	#DIV/0!	0	0	#DIV/0!
P08249	Malate dehydrogenase, mitochondrial	Mdh2	3	3	3	14.2	14.2	14.2	35.611	0.0044643	4.3621	18327000	4	0	0	0	0	0	0	0	0	0	0	0	0	0	0	#DIV/0!	0	0	#DIV/0!
P97807	Fumarate hydratase, mitochondrial	Fh	2	2	2	5.9	5.9	5.9	54.356	0.0041667	3.2792	2618700	4	0	0	0	0	0	0	0	0	0	0	0	0	0	0	#DIV/0!	0	0	#DIV/0!
Q6S5C2	N-acetylglucosamine-1-phosphotransferase subunit gamma	Gnptg	1	1	1	4.6	4.6	4.6	34.168	0.0023585	5.2628	36548000	4	0	0	0	0	0	0	0	0	0	0	0	0	0	0	#DIV/0!	0	0	#DIV/0!
Q07235	Glia-derived nexin	Serpine2	2	2	2	6.5	6.5	6.5	44.207	0.0042553	3.5948	15138000	3	0	0	0	0	0	0	0	0	0	0	0	0	0	0	#DIV/0!	0	0	#DIV/0!
Q99JY9	Actin-related protein 3	Actr3	2	2	2	6.2	6.2	6.2	47.357	0.0042017	3.356	4832400	3	0	0	0	0	0	0	0	0	0	0	0	0	0	0	#DIV/0!	0	0	#DIV/0!
P62774	Myotrophin	Mtpn	2	2	2	27.1	27.1	27.1	12.861	0.0096712	2.5114	28150000	2	0	0	0	0	0	0	0	0	0	0	0	0	0	0	#DIV/0!	0	0	#DIV/0!
P99029	Peroxiredoxin-5, mitochondrial	Prdx5	1	1	1	8.6	8.6	8.6	21.897	0.0095969	2.4422	4839900	2	0	0	0	0	0	0	0	0	0	0	0	0	0	0	#DIV/0!	0	0	#DIV/0!
